# Supplementary material for: Sex-Specific Effects of Testosterone on the Sexually Dimorphic Transcriptome and Epigenome of Embryonic Neural Stem/Progenitor Cells
Source: Sci Rep. 2016 Nov 15;6:36916. doi: 10.1038/srep36916 (PMC5109279; doi:10.1038/srep36916)
Supplement: Supplementary Information [file srep36916-s2.xls]

## Sheet: Sheet1
gene_id	gene	locus	sample_1 n=3	sample_2 n=3	status	XX Untreated FPKM	XX Active TP FPKM	log2 FPKM(fold_change)	test_stat	p_value	q_value
ENSMUSG00000054034	Tceal5	X:132735486-132738415	XXuntreated	XX Active TP	OK	0.269823	0	-inf	-nan	0.0001	0.00120988
ENSMUSG00000064371	mt-Tt	MT:15288-15355	XXuntreated	XX Active TP	OK	3083.48	0	-inf	-nan	5e-05	0.000654638
ENSMUSG00000082179	Gm11407	4:79648234-79649292	XXuntreated	XX Active TP	OK	0.35178	0	-inf	-nan	5e-05	0.000654638
ENSMUSG00000082423	Gm15148	X:147927656-147927812	XXuntreated	XX Active TP	OK	6.19906	0	-inf	-nan	0.0007	0.0062348
ENSMUSG00000085412	Gm15055	6:52052947-52062531	XXuntreated	XX Active TP	OK	0.326121	0	-inf	-nan	0.00015	0.0017207
ENSMUSG00000050799	Hist1h2ba	13:24025636-24026025	XXuntreated	XX Active TP	OK	0	8.79619	inf	-nan	5e-05	0.000654638
ENSMUSG00000060081	Hist1h2aa	13:24026330-24026720	XXuntreated	XX Active TP	OK	0	0.75827	inf	-nan	5e-05	0.000654638
ENSMUSG00000064372	mt-Tp	MT:15355-15422	XXuntreated	XX Active TP	OK	0	10890	inf	-nan	5e-05	0.000654638
ENSMUSG00000064400	U3	19:4078298-4078512	XXuntreated	XX Active TP	OK	0	2.56479	inf	-nan	5e-05	0.000654638
ENSMUSG00000064682	U2	8:53422268-53422459	XXuntreated	XX Active TP	OK	0	6.52383	inf	-nan	5e-05	0.000654638
ENSMUSG00000064694	7SK	5:140320883-140321204	XXuntreated	XX Active TP	OK	0	43.4532	inf	-nan	5e-05	0.000654638
ENSMUSG00000064772	U2	X:13892526-13892717	XXuntreated	XX Active TP	OK	0	7.07085	inf	-nan	5e-05	0.000654638
ENSMUSG00000064796	Telomerase-vert	3:96218359-96218782	XXuntreated	XX Active TP	OK	0	32.0563	inf	-nan	5e-05	0.000654638
ENSMUSG00000064899	Snord118	11:68886928-68887063	XXuntreated	XX Active TP	OK	0	202.271	inf	-nan	5e-05	0.000654638
ENSMUSG00000064999	7SK	X:149357995-149358303	XXuntreated	XX Active TP	OK	0	6.0543	inf	-nan	5e-05	0.000654638
ENSMUSG00000065145	Vault	18:36961519-36961662	XXuntreated	XX Active TP	OK	0	61.8657	inf	-nan	5e-05	0.000654638
ENSMUSG00000065176	U12	15:82980073-82980224	XXuntreated	XX Active TP	OK	0	82.7432	inf	-nan	5e-05	0.000654638
ENSMUSG00000065232	U2	12:60141321-60141512	XXuntreated	XX Active TP	OK	0	406.744	inf	-nan	5e-05	0.000654638
ENSMUSG00000065254	7SK	7:110420063-110420384	XXuntreated	XX Active TP	OK	0	7.15761	inf	-nan	5e-05	0.000654638
ENSMUSG00000065845	U1	2:117074006-117074170	XXuntreated	XX Active TP	OK	0	36.7905	inf	-nan	5e-05	0.000654638
ENSMUSG00000069305	Hist1h4n	13:21923635-21924065	XXuntreated	XX Active TP	OK	0	1.66636	inf	-nan	5e-05	0.000654638
ENSMUSG00000070228	U5	4:116875132-116875248	XXuntreated	XX Active TP	OK	0	103.901	inf	-nan	5e-05	0.000654638
ENSMUSG00000075014	Gm10800	2:98506703-98507458	XXuntreated	XX Active TP	OK	0	9.97236	inf	-nan	5e-05	0.000654638
ENSMUSG00000077323	U11	4:131825994-131826128	XXuntreated	XX Active TP	OK	0	556.007	inf	-nan	5e-05	0.000654638
ENSMUSG00000080538	U6atac	2:27395324-27395450	XXuntreated	XX Active TP	OK	0	37.2447	inf	-nan	5e-05	0.000654638
ENSMUSG00000083326	Rpl38-ps1	4:137981701-137981917	XXuntreated	XX Active TP	OK	0	1.65321	inf	-nan	0.0008	0.00695413
ENSMUSG00000085020	2310081O03Rik	4:56233488-56237393	XXuntreated	XX Active TP	OK	0	0.428564	inf	-nan	5e-05	0.000654638
ENSMUSG00000088148	Mir1983	13:21988786-21988918	XXuntreated	XX Active TP	OK	0	22.7951	inf	-nan	5e-05	0.000654638
ENSMUSG00000088252	Snord13	8:32260335-32260439	XXuntreated	XX Active TP	OK	0	71.2682	inf	-nan	5e-05	0.000654638
ENSMUSG00000091383	Hist1h2al	13:51298056-51298434	XXuntreated	XX Active TP	OK	0	1.07862	inf	-nan	5e-05	0.000654638
ENSMUSG00000092674	AC122546.1	5:150059529-150059820	XXuntreated	XX Active TP	OK	0	2.80063	inf	-nan	5e-05	0.000654638
ENSMUSG00000092702	AC149599.1	18:55782286-55782574	XXuntreated	XX Active TP	OK	0	3.99594	inf	-nan	5e-05	0.000654638
ENSMUSG00000092836	AC103359.1	8:122434259-126869624	XXuntreated	XX Active TP	OK	0	1.63503	inf	-nan	0.0043	0.026632
ENSMUSG00000093028	AL596246.1	11:105819345-105819575	XXuntreated	XX Active TP	OK	0	2.2484	inf	-nan	5e-05	0.000654638
ENSMUSG00000093064	AC124613.1	1:192306750-192307036	XXuntreated	XX Active TP	OK	0	1.46269	inf	-nan	5e-05	0.000654638
ENSMUSG00000075998	U4	5:115939467-115939608	XXuntreated	XX Active TP	OK	12.0156	11341.8	9.88253	219.611	0.00025	0.0026297
ENSMUSG00000088088	RNase_MRP	4:43505659-43508793	XXuntreated	XX Active TP	OK	27.9346	25826.7	9.85259	37.5018	5e-05	0.000654638
ENSMUSG00000088789	Scarna13	12:106269284-106269559	XXuntreated	XX Active TP	OK	1.15063	865.619	9.55517	39.4179	5e-05	0.000654638
ENSMUSG00000050936	Hist2h2bb	3:96070997-96082924	XXuntreated	XX Active TP	OK	3.41825	2276.19	9.37914	11.9076	5e-05	0.000654638
ENSMUSG00000060678	Hist1h4c	13:23789928-23790323	XXuntreated	XX Active TP	OK	1.62765	1079.62	9.37353	32.2982	5e-05	0.000654638
ENSMUSG00000060981	Hist1h4h	13:23622918-23623388	XXuntreated	XX Active TP	OK	1.67339	974.757	9.18613	28.3544	5e-05	0.000654638
ENSMUSG00000075752	U2	1:72272813-72273004	XXuntreated	XX Active TP	OK	2.72162	1442.99	9.05038	71.3237	0.00185	0.0137645
ENSMUSG00000049539	Hist1h1a	13:23855536-23856283	XXuntreated	XX Active TP	OK	1.02071	466.385	8.83581	21.4506	5e-05	0.000654638
ENSMUSG00000061482	Hist1h4d	13:23673466-23673859	XXuntreated	XX Active TP	OK	8.31441	2977.4	8.48422	36.2122	5e-05	0.000654638
ENSMUSG00000059309	Hist1h3f	13:23635920-23636924	XXuntreated	XX Active TP	OK	0.538307	192.449	8.48183	18.0356	5e-05	0.000654638
ENSMUSG00000065870	Rnu3a	10:39978272-39978484	XXuntreated	XX Active TP	OK	1.8788	631.862	8.39366	50.5484	0.00105	0.00872801
ENSMUSG00000069274	Hist1h4f	13:23643126-23643517	XXuntreated	XX Active TP	OK	1.98699	540.962	8.0888	27.4709	5e-05	0.000654638
ENSMUSG00000071516	Hist1h2ai	13:21808280-21809321	XXuntreated	XX Active TP	OK	0.430954	111.552	8.01597	16.983	5e-05	0.000654638
ENSMUSG00000075031	Hist1h2bb	13:23838602-23839071	XXuntreated	XX Active TP	OK	3.1652	783.541	7.95157	26.199	5e-05	0.000654638
ENSMUSG00000068851	Hist4h4	6:136752588-136752900	XXuntreated	XX Active TP	OK	1.38069	327.34	7.88926	29.1467	5e-05	0.000654638
ENSMUSG00000062727	Hist1h2bk	13:22127689-22128168	XXuntreated	XX Active TP	OK	1.6746	385.375	7.8463	23.6124	5e-05	0.000654638
ENSMUSG00000069309	Hist1h2an	13:21878694-21879087	XXuntreated	XX Active TP	OK	0.608348	134.363	7.78702	19.5727	5e-05	0.000654638
ENSMUSG00000091405	Hist2h4	3:96065626-96067234	XXuntreated	XX Active TP	OK	0.744597	164.273	7.78542	18.4987	5e-05	0.000654638
ENSMUSG00000028461	Ccdc107	4:43505659-43508793	XXuntreated	XX Active TP	OK	23.2107	4617.86	7.63629	12.6936	5e-05	0.000654638
ENSMUSG00000074403	Hist2h3b	3:96070997-96082924	XXuntreated	XX Active TP	OK	1.86622	354.78	7.57066	13.5601	5e-05	0.000654638
ENSMUSG00000060093	Hist1h4a	13:23852560-23853099	XXuntreated	XX Active TP	OK	1.10781	205.581	7.53585	20.4656	5e-05	0.000654638
ENSMUSG00000052565	Hist1h1d	13:23646900-23650721	XXuntreated	XX Active TP	OK	0.882034	158.658	7.49087	17.8331	5e-05	0.000654638
ENSMUSG00000087580	Gm16869	9:3000281-3038316	XXuntreated	XX Active TP	OK	0.0185663	3.27458	7.46248	1.89292	0.0019	0.013989
ENSMUSG00000064288	Hist1h4k	13:21842062-21842374	XXuntreated	XX Active TP	OK	2.73768	482.433	7.46123	34.9413	5e-05	0.000654638
ENSMUSG00000064945	Y_RNA	6:47731622-47731724	XXuntreated	XX Active TP	OK	149.23	25501.2	7.41688	773.455	5e-05	0.000654638
ENSMUSG00000069267	Hist1h3b	13:23844135-23844755	XXuntreated	XX Active TP	OK	2.15302	362.638	7.39603	20.5883	5e-05	0.000654638
ENSMUSG00000067455	Hist1h4j	13:21826902-21827329	XXuntreated	XX Active TP	OK	1.65358	250.184	7.24125	22.2495	5e-05	0.000654638
ENSMUSG00000069268	Hist1h2bf	13:23665604-23666065	XXuntreated	XX Active TP	OK	4.59902	684.748	7.2181	25.5105	5e-05	0.000654638
ENSMUSG00000069301	Hist1h2ag	13:22134347-22134818	XXuntreated	XX Active TP	OK	0.529889	78.4317	7.2096	16.1904	5e-05	0.000654638
ENSMUSG00000063021	Hist1h2ak	13:21845263-21845776	XXuntreated	XX Active TP	OK	4.79694	686.587	7.16118	24.5428	5e-05	0.000654638
ENSMUSG00000069271	Hist1h2bn	13:21845991-21846372	XXuntreated	XX Active TP	OK	2.55928	362.049	7.1443	26.4447	5e-05	0.000654638
ENSMUSG00000068855	Hist2h2ac	3:96024283-96024803	XXuntreated	XX Active TP	OK	1.42312	190.247	7.06267	20.3776	5e-05	0.000654638
ENSMUSG00000093656	RP24-201C14.10.1	3:96070997-96082924	XXuntreated	XX Active TP	OK	0.142681	17.9314	6.97355	6.22473	5e-05	0.000654638
ENSMUSG00000058773	Hist1h1b	13:21871751-21872494	XXuntreated	XX Active TP	OK	2.94664	352.09	6.90073	19.6917	5e-05	0.000654638
ENSMUSG00000069265	Hist1h3a	13:23853721-23854255	XXuntreated	XX Active TP	OK	1.65614	169.962	6.68124	19.0502	5e-05	0.000654638
ENSMUSG00000069273	Hist1h3e	13:23653402-23654238	XXuntreated	XX Active TP	OK	2.32571	231.169	6.63514	18.1783	5e-05	0.000654638
ENSMUSG00000069300	Hist1h2bj	13:22135082-22135545	XXuntreated	XX Active TP	OK	2.83566	280.389	6.6276	21.6162	5e-05	0.000654638
ENSMUSG00000051627	Hist1h1e	13:23713623-23714371	XXuntreated	XX Active TP	OK	12.8451	1236.68	6.58911	23.3879	5e-05	0.000654638
ENSMUSG00000062417	Hist1h3g	13:23627290-23627820	XXuntreated	XX Active TP	OK	1.84389	177.359	6.58778	19.9689	5e-05	0.000654638
ENSMUSG00000047246	Hist1h2be	13:23675610-23712993	XXuntreated	XX Active TP	OK	0.587978	55.3683	6.55716	12.2459	5e-05	0.000654638
ENSMUSG00000069310	Hist1h3c	13:23836841-23837471	XXuntreated	XX Active TP	OK	1.9653	180.472	6.52088	18.4514	5e-05	0.000654638
ENSMUSG00000069302	Hist1h2ah	13:22126981-22127512	XXuntreated	XX Active TP	OK	0.910956	82.6466	6.50343	16.0346	5e-05	0.000654638
ENSMUSG00000058385	Hist1h2bg	13:23663264-23663882	XXuntreated	XX Active TP	OK	2.43302	218.902	6.49139	19.8952	5e-05	0.000654638
ENSMUSG00000075032	Hist1h3i	13:21874783-21875266	XXuntreated	XX Active TP	OK	2.09294	160.125	6.25752	19.121	5e-05	0.000654638
ENSMUSG00000069266	Hist1h4b	13:23848071-23849489	XXuntreated	XX Active TP	OK	3.47543	265.173	6.2536	11.8394	5e-05	0.000654638
ENSMUSG00000058189	Hist1h2bm	13:21813310-21814436	XXuntreated	XX Active TP	OK	3.67513	249.759	6.0866	11.8576	5e-05	0.000654638
ENSMUSG00000080712	Hist3h2bb-ps	11:58767549-58768014	XXuntreated	XX Active TP	OK	0.343384	22.1935	6.01417	10.9359	5e-05	0.000654638
ENSMUSG00000069312	Hist1h3h	13:21809496-21809984	XXuntreated	XX Active TP	OK	0.927229	55.3566	5.89968	14.4931	5e-05	0.000654638
ENSMUSG00000061615	Hist1h2ab	13:23842956-23843462	XXuntreated	XX Active TP	OK	3.20041	190.605	5.89619	18.764	5e-05	0.000654638
ENSMUSG00000064348	mt-Tn	MT:5088-5159	XXuntreated	XX Active TP	OK	379.074	22148	5.86855	2936.15	0.0026	0.0178898
ENSMUSG00000069308	Hist1h2bp	13:21879329-21881082	XXuntreated	XX Active TP	OK	0.386501	22.4819	5.86215	6.70846	5e-05	0.000654638
ENSMUSG00000062808	Hist1h3d	13:23667631-23668880	XXuntreated	XX Active TP	OK	1.51742	83.6086	5.78396	15.2861	5e-05	0.000654638
ENSMUSG00000069272	Hist1h2ae	13:23662385-23663089	XXuntreated	XX Active TP	OK	0.405409	21.9861	5.76107	12.1259	5e-05	0.000654638
ENSMUSG00000088185	Scarna2	3:108357255-108357669	XXuntreated	XX Active TP	OK	4.75943	230.118	5.59544	21.5271	5e-05	0.000654638
ENSMUSG00000071478	Hist1h2ad	13:23666249-23666821	XXuntreated	XX Active TP	OK	0.506309	24.0555	5.57021	11.4054	5e-05	0.000654638
ENSMUSG00000069314	Hist1h2bl	13:21807631-21808012	XXuntreated	XX Active TP	OK	1.74643	82.4565	5.56115	18.1853	5e-05	0.000654638
ENSMUSG00000069270	Hist1h2ac	13:23773335-23775817	XXuntreated	XX Active TP	OK	0.454961	20.3366	5.48219	11.4198	5e-05	0.000654638
ENSMUSG00000030827	Fgf21	7:52869276-52870860	XXuntreated	XX Active TP	OK	0.108861	4.84216	5.47509	6.98059	0.0001	0.00120988
ENSMUSG00000064168	Hist1h2bh	13:23634792-23635228	XXuntreated	XX Active TP	OK	4.11337	181.581	5.46415	19.3912	5e-05	0.000654638
ENSMUSG00000030785	Cox6a2	7:135297889-135367330	XXuntreated	XX Active TP	OK	3.04463	104.238	5.09748	10.2759	5e-05	0.000654638
ENSMUSG00000041596	Vmn1r90	7:15116002-15208415	XXuntreated	XX Active TP	OK	0.116663	3.93514	5.076	7.24539	5e-05	0.000654638
ENSMUSG00000065701	Y_RNA	6:47738067-47738179	XXuntreated	XX Active TP	OK	165.607	4876.05	4.87987	390.069	5e-05	0.000654638
ENSMUSG00000064349	mt-Tc	MT:5191-5257	XXuntreated	XX Active TP	OK	5353.49	144734	4.75678	18654.6	5e-05	0.000654638
ENSMUSG00000030717	Nupr1	7:133766762-133770524	XXuntreated	XX Active TP	OK	3.97917	103.786	4.70501	10.6219	5e-05	0.000654638
ENSMUSG00000036181	Hist1h1c	13:23830675-23832235	XXuntreated	XX Active TP	OK	17.312	391.357	4.49864	16.234	5e-05	0.000654638
ENSMUSG00000070167	5730408K05Rik	19:8963027-8963175	XXuntreated	XX Active TP	OK	52.5182	1148.08	4.45026	142.271	5e-05	0.000654638
ENSMUSG00000032715	Trib3	2:152163157-152169768	XXuntreated	XX Active TP	OK	1.64255	32.3522	4.29986	9.30483	5e-05	0.000654638
ENSMUSG00000020788	Atp2a3	11:72774670-72806546	XXuntreated	XX Active TP	OK	0.0926029	1.37002	3.887	2.56411	5e-05	0.000654638
ENSMUSG00000027313	Chac1	2:119176964-119180117	XXuntreated	XX Active TP	OK	4.6595	68.0279	3.86788	12.4096	5e-05	0.000654638
ENSMUSG00000043289	Mei4	9:81670301-82099614	XXuntreated	XX Active TP	OK	0.080647	1.15345	3.83819	4.9235	5e-05	0.000654638
ENSMUSG00000054136	Adm2	15:89153402-89155159	XXuntreated	XX Active TP	OK	0.368574	5.10257	3.7912	7.19852	5e-05	0.000654638
ENSMUSG00000019301	Hsd17b1	11:100939724-100941841	XXuntreated	XX Active TP	OK	0.380097	5.00287	3.71832	7.43676	5e-05	0.000654638
ENSMUSG00000036211	Hist1h1t	13:23787679-23788588	XXuntreated	XX Active TP	OK	0.0889044	1.1652	3.71218	4.25398	0.0016	0.0122551
ENSMUSG00000090510	Gm17554	6:72903229-72907243	XXuntreated	XX Active TP	OK	0.0395108	0.50711	3.68198	4.6219	5e-05	0.000654638
ENSMUSG00000041649	Klf8	X:149672008-149830675	XXuntreated	XX Active TP	OK	0.155398	1.93216	3.63617	3.22468	5e-05	0.000654638
ENSMUSG00000048065	Cyb5r2	7:114738564-114901510	XXuntreated	XX Active TP	OK	0.452582	5.5022	3.60376	2.64321	0.00095	0.00801363
ENSMUSG00000061991	Hist1h2af	13:23625774-23626173	XXuntreated	XX Active TP	OK	4.78953	57.719	3.59109	13.5319	5e-05	0.000654638
ENSMUSG00000089417	snoU90	3:68871070-68931035	XXuntreated	XX Active TP	OK	37.1227	426.907	3.52355	6.84851	0.00205	0.014901
ENSMUSG00000085525	Gm13166	4:146120856-146866310	XXuntreated	XX Active TP	OK	0.0740968	0.825119	3.47712	0.901484	0.0042	0.0261657
ENSMUSG00000060639	Hist1h4i	13:22132684-22133221	XXuntreated	XX Active TP	OK	6.02347	67.0597	3.47678	12.6807	5e-05	0.000654638
ENSMUSG00000028179	Cth	3:157557211-157588041	XXuntreated	XX Active TP	OK	3.84475	42.3744	3.46223	9.10825	5e-05	0.000654638
ENSMUSG00000051480	A130050O07Rik	1:139824746-139826850	XXuntreated	XX Active TP	OK	0.0330354	0.338639	3.35766	2.91511	0.00245	0.0171119
ENSMUSG00000021186	Fbln5	12:102984774-103057265	XXuntreated	XX Active TP	OK	0.256206	2.50479	3.28932	7.17705	5e-05	0.000654638
ENSMUSG00000056018	1700008F21Rik	8:131591033-131707632	XXuntreated	XX Active TP	OK	0.0820957	0.770005	3.22949	1.68902	5e-05	0.000654638
ENSMUSG00000031802	Phxr4	9:13234580-13235956	XXuntreated	XX Active TP	OK	0.0755992	0.693774	3.19802	3.59679	0.0004	0.00391572
ENSMUSG00000091171	Gm10060	8:19789797-19798548	XXuntreated	XX Active TP	OK	0.25562	2.33003	3.18827	6.5496	5e-05	0.000654638
ENSMUSG00000007279	Scube2	7:116942189-117009193	XXuntreated	XX Active TP	OK	0.0437675	0.389656	3.15427	1.93755	0.00035	0.00349316
ENSMUSG00000026628	Atf3	1:192994174-193007219	XXuntreated	XX Active TP	OK	1.51049	13.2544	3.13339	4.46143	5e-05	0.000654638
ENSMUSG00000022286	Grhl2	15:37161675-37293324	XXuntreated	XX Active TP	OK	0.0492972	0.404343	3.036	1.6276	5e-05	0.000654638
ENSMUSG00000008461	Fut1	7:52872975-52876429	XXuntreated	XX Active TP	OK	0.044692	0.354097	2.98606	3.59154	0.0003	0.00306219
ENSMUSG00000090386	2810055G20Rik	16:77329503-77602339	XXuntreated	XX Active TP	OK	0.121249	0.934006	2.94546	2.65531	0.00065	0.00587776
ENSMUSG00000092775	AC147101.1	12:60328950-60329231	XXuntreated	XX Active TP	OK	0.327435	2.43755	2.89615	4.81346	0.00675	0.0380098
ENSMUSG00000026456	Cyb5r1	1:136302357-136308317	XXuntreated	XX Active TP	OK	9.74375	71.8191	2.88182	4.52061	5e-05	0.000654638
ENSMUSG00000085682	Gm14267	2:166327600-166331084	XXuntreated	XX Active TP	OK	0.0663824	0.48593	2.87188	2.06808	0.00675	0.0380098
ENSMUSG00000018102	Hist1h2bc	13:23776067-23784357	XXuntreated	XX Active TP	OK	31.8545	231.641	2.86232	12.6525	5e-05	0.000654638
ENSMUSG00000074024	4632427E13Rik	7:99886167-99889978	XXuntreated	XX Active TP	OK	0.322153	2.33397	2.85697	5.64601	5e-05	0.000654638
ENSMUSG00000010342	Tex14	11:87218566-87369325	XXuntreated	XX Active TP	OK	0.171702	1.24071	2.85319	2.05601	0.00025	0.0026297
ENSMUSG00000078851	Hist3h2a	11:58768186-58791552	XXuntreated	XX Active TP	OK	7.96663	56.3511	2.8224	9.49051	5e-05	0.000654638
ENSMUSG00000020256	Aldh1l2	10:82950194-82996885	XXuntreated	XX Active TP	OK	12.0538	84.0216	2.80128	4.90574	5e-05	0.000654638
ENSMUSG00000020682	Mmp28	11:83251187-83276573	XXuntreated	XX Active TP	OK	0.174234	1.17361	2.75185	2.59721	5e-05	0.000654638
ENSMUSG00000048967	Yjefn3	8:72411686-72414866	XXuntreated	XX Active TP	OK	2.26372	14.3934	2.66864	3.20007	5e-05	0.000654638
ENSMUSG00000089235	SCARNA17	18:74938214-74938354	XXuntreated	XX Active TP	OK	46.2828	293.907	2.66681	83.5581	5e-05	0.000654638
ENSMUSG00000085147	Gm12609	4:89048647-89066571	XXuntreated	XX Active TP	OK	0.32647	1.98847	2.60663	4.52115	0.0001	0.00120988
ENSMUSG00000087020	Gm16283	18:49915447-49916843	XXuntreated	XX Active TP	OK	0.168611	1.02413	2.60263	3.20764	0.00215	0.015446
ENSMUSG00000040618	Pck2	14:56159102-56168854	XXuntreated	XX Active TP	OK	14.8229	89.6688	2.59678	8.20255	5e-05	0.000654638
ENSMUSG00000040435	Ppp1r15a	7:52728325-52781638	XXuntreated	XX Active TP	OK	6.94215	41.4703	2.57862	1.78864	0.0012	0.00968166
ENSMUSG00000022753	Tmem30c	16:57266251-57292978	XXuntreated	XX Active TP	OK	0.088655	0.520864	2.55463	2.97912	5e-05	0.000654638
ENSMUSG00000054640	Slc8a1	17:81785358-82048947	XXuntreated	XX Active TP	OK	1.31235	7.5357	2.52158	5.44349	5e-05	0.000654638
ENSMUSG00000054123	Gm9936	5:115303672-115333668	XXuntreated	XX Active TP	OK	0.0484993	0.278358	2.52091	2.86642	5e-05	0.000654638
ENSMUSG00000031490	Eif4ebp1	8:28370798-28386128	XXuntreated	XX Active TP	OK	49.6898	282.959	2.50957	10.706	5e-05	0.000654638
ENSMUSG00000032289	Thsd4	9:59814737-60369853	XXuntreated	XX Active TP	OK	0.0678343	0.385694	2.50737	1.63226	0.0003	0.00306219
ENSMUSG00000025083	Afap1l2	19:56986849-57082718	XXuntreated	XX Active TP	OK	3.37296	19.0171	2.49521	5.38536	5e-05	0.000654638
ENSMUSG00000000901	Mmp11	10:75385966-75403417	XXuntreated	XX Active TP	OK	0.45446	2.54841	2.48737	1.53998	0.00495	0.0298106
ENSMUSG00000048482	Bdnf	2:109514856-109567164	XXuntreated	XX Active TP	OK	0.415962	2.28569	2.45811	5.04498	5e-05	0.000654638
ENSMUSG00000031297	Slc7a3	X:98274548-98281359	XXuntreated	XX Active TP	OK	4.26909	23.389	2.45383	5.78166	5e-05	0.000654638
ENSMUSG00000056268	Dennd1b	1:140860012-141072620	XXuntreated	XX Active TP	OK	4.93238	26.6307	2.43273	4.00678	5e-05	0.000654638
ENSMUSG00000020872	Tac4	11:95122842-95130579	XXuntreated	XX Active TP	OK	0.109574	0.590782	2.43072	3.09283	0.0006	0.00549604
ENSMUSG00000088689	Scarna17	18:74938044-74938123	XXuntreated	XX Active TP	OK	390.804	2043.44	2.38649	781.622	0.00305	0.0203073
ENSMUSG00000037940	Inpp4b	8:83866454-84648935	XXuntreated	XX Active TP	OK	3.28359	16.757	2.35142	4.95809	5e-05	0.000654638
ENSMUSG00000038393	Txnip	3:96359687-96370724	XXuntreated	XX Active TP	OK	22.6137	113.995	2.3337	5.12175	5e-05	0.000654638
ENSMUSG00000045312	Lhfpl2	13:94827750-94965364	XXuntreated	XX Active TP	OK	3.48283	17.4319	2.3234	3.05567	5e-05	0.000654638
ENSMUSG00000025408	Ddit3	10:126726751-126748842	XXuntreated	XX Active TP	OK	16.2479	79.5037	2.29077	2.77115	0.0012	0.00968166
ENSMUSG00000091845	Gm4604	6:108057021-108135576	XXuntreated	XX Active TP	OK	10.5682	51.6903	2.29016	4.91383	0.0018	0.0134941
ENSMUSG00000058057	Mettl7a3	15:100165359-100170772	XXuntreated	XX Active TP	OK	0.248554	1.20974	2.28307	3.934	5e-05	0.000654638
ENSMUSG00000029752	Asns	6:7625168-7643254	XXuntreated	XX Active TP	OK	79.8513	387.376	2.27835	5.59675	5e-05	0.000654638
ENSMUSG00000052726	Kcnt2	1:142142792-142508640	XXuntreated	XX Active TP	OK	0.0567643	0.273915	2.27067	1.99365	0.00045	0.004314
ENSMUSG00000020176	Grb10	11:11830510-11938686	XXuntreated	XX Active TP	OK	2.98473	14.3909	2.26949	3.38839	5e-05	0.000654638
ENSMUSG00000038539	Atf5	7:52067626-52096179	XXuntreated	XX Active TP	OK	29.4815	138.603	2.23308	4.75889	5e-05	0.000654638
ENSMUSG00000027122	2700007P21Rik	2:106802683-106814581	XXuntreated	XX Active TP	OK	20.2373	95.0793	2.23212	5.89913	5e-05	0.000654638
ENSMUSG00000031770	Herpud1	8:96901820-96919277	XXuntreated	XX Active TP	OK	15.4974	72.4329	2.22462	6.70461	5e-05	0.000654638
ENSMUSG00000068739	Sars	3:108227782-108248127	XXuntreated	XX Active TP	OK	107.999	497.812	2.20458	5.77612	5e-05	0.000654638
ENSMUSG00000000753	Serpinf1	11:75223270-75236203	XXuntreated	XX Active TP	OK	1.06379	4.88691	2.19971	4.00971	5e-05	0.000654638
ENSMUSG00000032487	Ptgs2	1:151947253-151955140	XXuntreated	XX Active TP	OK	0.160591	0.736833	2.19794	3.58863	5e-05	0.000654638
ENSMUSG00000030268	Bcat1	6:144942354-145024704	XXuntreated	XX Active TP	OK	19.048	87.2245	2.1951	7.02167	5e-05	0.000654638
ENSMUSG00000018648	Dusp14	11:83861542-83882763	XXuntreated	XX Active TP	OK	3.77582	16.8177	2.15512	5.11429	5e-05	0.000654638
ENSMUSG00000092341	Malat1	19:5795689-5802671	XXuntreated	XX Active TP	OK	398.74	1775.71	2.15488	2.29932	0.0001	0.00120988
ENSMUSG00000003032	Klf4	4:55540012-55545347	XXuntreated	XX Active TP	OK	4.25714	18.4714	2.11734	4.90729	5e-05	0.000654638
ENSMUSG00000087313	Dleu2	14:62238317-62301162	XXuntreated	XX Active TP	OK	0.663699	2.82841	2.09139	3.42509	5e-05	0.000654638
ENSMUSG00000009633	G0s2	1:195098354-195099382	XXuntreated	XX Active TP	OK	12.4727	53.0816	2.08944	7.81735	5e-05	0.000654638
ENSMUSG00000066189	Cacng3	7:129815257-129912905	XXuntreated	XX Active TP	OK	0.0994308	0.420936	2.08184	2.6569	0.00135	0.0106939
ENSMUSG00000081067	Gm12912	4:74793512-74794893	XXuntreated	XX Active TP	OK	0.127981	0.536601	2.06793	2.87266	0.00085	0.00729464
ENSMUSG00000039115	Itga9	9:118515807-118835387	XXuntreated	XX Active TP	OK	0.423545	1.76447	2.05865	1.90278	0.00605	0.0347816
ENSMUSG00000029446	Psph	5:130271433-130293129	XXuntreated	XX Active TP	OK	33.0645	137.521	2.0563	6.6876	5e-05	0.000654638
ENSMUSG00000024924	Vldlr	19:27290973-27328721	XXuntreated	XX Active TP	OK	10.819	44.9119	2.05353	5.16709	5e-05	0.000654638
ENSMUSG00000023045	Soat2	15:101980956-101993905	XXuntreated	XX Active TP	OK	0.0660386	0.273094	2.04802	2.06536	0.001	0.00835457
ENSMUSG00000028838	Extl1	4:133912286-133939765	XXuntreated	XX Active TP	OK	0.826664	3.41746	2.04755	2.30042	5e-05	0.000654638
ENSMUSG00000065126	Snord104	11:106362306-106362376	XXuntreated	XX Active TP	OK	2350.19	9705.53	2.04603	2855.74	0.00125	0.0100468
ENSMUSG00000087267	4933427J07Rik	2:128781406-128783597	XXuntreated	XX Active TP	OK	0.147096	0.599443	2.02687	2.94173	0.00035	0.00349316
ENSMUSG00000028681	Ptch2	4:116768679-116788706	XXuntreated	XX Active TP	OK	0.0919941	0.374642	2.0259	1.35361	0.00345	0.0224561
ENSMUSG00000082193	Rpl5-ps1	1:14855152-14856046	XXuntreated	XX Active TP	OK	0.214097	0.867646	2.01884	2.93781	0.00165	0.012586
ENSMUSG00000056216	Cebpg	7:35831440-35841522	XXuntreated	XX Active TP	OK	13.7443	55.5328	2.0145	5.10346	5e-05	0.000654638
ENSMUSG00000078502	Gm13212	4:145100661-145301871	XXuntreated	XX Active TP	OK	0.266809	1.07529	2.01084	2.69054	0.0008	0.00695413
ENSMUSG00000023951	Vegfa	17:46153941-46169326	XXuntreated	XX Active TP	OK	24.1703	96.6252	1.99916	4.22958	5e-05	0.000654638
ENSMUSG00000034271	Jdp2	12:86940365-86980827	XXuntreated	XX Active TP	OK	10.6828	42.178	1.9812	6.14469	5e-05	0.000654638
ENSMUSG00000026674	Ddr2	1:171899539-172040632	XXuntreated	XX Active TP	OK	3.60193	14.1177	1.97066	5.48258	5e-05	0.000654638
ENSMUSG00000048249	A930001N09Rik	17:26852594-26913580	XXuntreated	XX Active TP	OK	2.20129	8.6241	1.97003	2.13834	0.0005	0.00469613
ENSMUSG00000033737	Fndc3c1	X:103615379-103680740	XXuntreated	XX Active TP	OK	0.658041	2.5678	1.96428	1.41842	0.0013	0.0103979
ENSMUSG00000039742	Fam71f1	6:29269139-29286021	XXuntreated	XX Active TP	OK	0.100949	0.392931	1.96065	1.36654	0.00245	0.0171119
ENSMUSG00000019775	Rgs17	10:4424140-4520878	XXuntreated	XX Active TP	OK	0.374077	1.43392	1.93855	2.59438	5e-05	0.000654638
ENSMUSG00000026220	Slc16a14	1:84902472-84931700	XXuntreated	XX Active TP	OK	0.273366	1.04656	1.93675	3.63238	5e-05	0.000654638
ENSMUSG00000074505	Fat3	9:15714648-16182681	XXuntreated	XX Active TP	OK	3.04832	11.5556	1.92251	4.41083	5e-05	0.000654638
ENSMUSG00000041852	Tcf20	15:82639058-82742564	XXuntreated	XX Active TP	OK	9.39775	35.5266	1.91851	4.01018	5e-05	0.000654638
ENSMUSG00000039005	Tlr4	4:66488617-66591318	XXuntreated	XX Active TP	OK	0.650693	2.42175	1.896	2.0178	0.0002	0.00219733
ENSMUSG00000035357	Pdzrn3	6:101099600-101327891	XXuntreated	XX Active TP	OK	1.40223	5.21254	1.89426	3.69301	5e-05	0.000654638
ENSMUSG00000092932	AC161342.2	1:87681287-87681535	XXuntreated	XX Active TP	OK	1.92603	7.05534	1.87309	8.39836	0.00585	0.0339346
ENSMUSG00000037169	Mycn	12:12942901-12948720	XXuntreated	XX Active TP	OK	0.421316	1.54176	1.87161	3.02288	5e-05	0.000654638
ENSMUSG00000010095	Slc3a2	19:8781371-8797859	XXuntreated	XX Active TP	OK	75.7518	277.012	1.8706	5.79851	5e-05	0.000654638
ENSMUSG00000025386	Pde6g	11:120308918-120314814	XXuntreated	XX Active TP	OK	0.0980472	0.353052	1.84833	1.85521	0.0008	0.00695413
ENSMUSG00000086290	Snhg12	4:131864592-131866939	XXuntreated	XX Active TP	OK	34.7446	123.486	1.82948	8.19834	5e-05	0.000654638
ENSMUSG00000049470	Aff4	11:53164334-53235332	XXuntreated	XX Active TP	OK	48.8705	173.246	1.82578	3.94063	5e-05	0.000654638
ENSMUSG00000085685	Gm15253	X:3898665-3898938	XXuntreated	XX Active TP	OK	2.25163	7.93512	1.81728	7.88625	0.0021	0.0151973
ENSMUSG00000046607	Hrk	5:118619772-118639487	XXuntreated	XX Active TP	OK	0.279923	0.985251	1.81546	3.73774	5e-05	0.000654638
ENSMUSG00000052450	2810055G20Rik	16:77329503-77602339	XXuntreated	XX Active TP	OK	0.155671	0.54766	1.81477	2.01577	0.00565	0.03302
ENSMUSG00000068794	Col28a1	6:7947807-8142617	XXuntreated	XX Active TP	OK	0.88438	3.06069	1.79112	3.53182	5e-05	0.000654638
ENSMUSG00000092023	Gm17496	16:95237976-95288624	XXuntreated	XX Active TP	OK	0.230086	0.79345	1.78597	2.85972	0.00065	0.00587776
ENSMUSG00000039497	Dse	10:33871199-33927357	XXuntreated	XX Active TP	OK	0.748528	2.56555	1.77714	4.30046	5e-05	0.000654638
ENSMUSG00000053218	Gm9900	11:58141222-58143841	XXuntreated	XX Active TP	OK	0.317883	1.0775	1.76112	3.32343	5e-05	0.000654638
ENSMUSG00000021250	Fos	12:86814839-86818223	XXuntreated	XX Active TP	OK	12.8308	43.4578	1.76	4.16582	5e-05	0.000654638
ENSMUSG00000042659	Arrdc4	7:75881930-75894127	XXuntreated	XX Active TP	OK	8.98142	30.255	1.75216	3.29017	5e-05	0.000654638
ENSMUSG00000073474	A330023F24Rik	1:196765014-196864102	XXuntreated	XX Active TP	OK	0.228518	0.768389	1.74953	1.58001	0.0092	0.0482325
ENSMUSG00000052397	Ezr	17:6877807-6987133	XXuntreated	XX Active TP	OK	4.8537	16.1704	1.7362	3.27276	5e-05	0.000654638
ENSMUSG00000066392	Nrxn3	12:89961319-91573375	XXuntreated	XX Active TP	OK	0.337437	1.12334	1.7351	2.09928	0.00025	0.0026297
ENSMUSG00000071553	Cpa2	6:30491581-30514476	XXuntreated	XX Active TP	OK	0.376018	1.24828	1.73106	1.47185	0.00255	0.0176194
ENSMUSG00000091447	Gm17386	1:96048773-96049705	XXuntreated	XX Active TP	OK	5.63655	18.7002	1.73017	5.44574	5e-05	0.000654638
ENSMUSG00000027217	Tspan18	2:93041916-93174663	XXuntreated	XX Active TP	OK	0.364842	1.19821	1.71553	2.3386	5e-05	0.000654638
ENSMUSG00000069713	4933406P04Rik	10:20030311-20032100	XXuntreated	XX Active TP	OK	0.14408	0.472774	1.71428	2.55414	0.00045	0.004314
ENSMUSG00000005667	Mthfd2	6:83255684-83267600	XXuntreated	XX Active TP	OK	36.537	119.193	1.70588	5.5797	5e-05	0.000654638
ENSMUSG00000066026	Dhrs3	4:144482729-144518112	XXuntreated	XX Active TP	OK	0.136355	0.442468	1.69821	1.42624	0.0022	0.0157366
ENSMUSG00000039349	C130074G19Rik	1:186695804-186707097	XXuntreated	XX Active TP	OK	0.140222	0.451809	1.688	2.73925	0.00015	0.0017207
ENSMUSG00000034732	Pabpc5	X:117040804-117043774	XXuntreated	XX Active TP	OK	0.577242	1.85662	1.68543	3.24226	5e-05	0.000654638
ENSMUSG00000092667	AC159897.1	12:76914113-76914399	XXuntreated	XX Active TP	OK	1.23478	3.95589	1.67975	5.87219	0.00905	0.0477331
ENSMUSG00000027386	Fbln7	2:128688716-128722770	XXuntreated	XX Active TP	OK	2.38177	7.61434	1.67668	4.39012	5e-05	0.000654638
ENSMUSG00000056749	Nfil3	13:53062577-53076442	XXuntreated	XX Active TP	OK	4.73408	15.0975	1.67315	5.20412	5e-05	0.000654638
ENSMUSG00000074578	1500012F01Rik	2:166861292-166891362	XXuntreated	XX Active TP	OK	48.0471	151.63	1.65804	4.95441	5e-05	0.000654638
ENSMUSG00000086841	2410006H16Rik	11:62416378-62418309	XXuntreated	XX Active TP	OK	156.168	491.256	1.65337	6.86871	5e-05	0.000654638
ENSMUSG00000009292	Trpm2	10:77370466-77433308	XXuntreated	XX Active TP	OK	0.188846	0.59393	1.65308	1.58933	0.0012	0.00968165
ENSMUSG00000015766	Eps8	6:137425765-137603397	XXuntreated	XX Active TP	OK	22.1481	69.5287	1.65042	3.54778	5e-05	0.000654638
ENSMUSG00000020000	Moxd1	10:23943322-24022596	XXuntreated	XX Active TP	OK	4.95406	15.5189	1.64734	4.76542	5e-05	0.000654638
ENSMUSG00000057457	Phex	X:153596617-153853244	XXuntreated	XX Active TP	OK	0.136425	0.424356	1.63717	2.31549	0.00015	0.0017207
ENSMUSG00000035158	Mitf	6:97757051-97971352	XXuntreated	XX Active TP	OK	1.32238	4.09693	1.63141	2.93968	5e-05	0.000654638
ENSMUSG00000051177	Plcb1	2:134611894-135409320	XXuntreated	XX Active TP	OK	3.23951	10.0054	1.62693	2.82326	5e-05	0.000654638
ENSMUSG00000086665	Gm13067	4:149423121-149431085	XXuntreated	XX Active TP	OK	1.60099	4.94263	1.62631	4.82205	0.0003	0.00306219
ENSMUSG00000028059	Arhgef2	3:88411375-88451974	XXuntreated	XX Active TP	OK	70.317	217.082	1.62629	2.79728	5e-05	0.000654638
ENSMUSG00000032743	D430042O09Rik	7:132851389-133018311	XXuntreated	XX Active TP	OK	5.09466	15.712	1.62481	3.25496	5e-05	0.000654638
ENSMUSG00000024493	Lars	18:42362003-42421781	XXuntreated	XX Active TP	OK	27.8535	85.729	1.62193	5.78342	5e-05	0.000654638
ENSMUSG00000090621	Gm4419	12:21423771-21425664	XXuntreated	XX Active TP	OK	0.185459	0.569176	1.61777	2.57197	0.0006	0.00549604
ENSMUSG00000053398	Phgdh	3:98117092-98143913	XXuntreated	XX Active TP	OK	244.919	751.493	1.61745	3.43592	5e-05	0.000654638
ENSMUSG00000021831	Ero1l	14:45902878-45938237	XXuntreated	XX Active TP	OK	12.943	39.227	1.59968	5.53024	5e-05	0.000654638
ENSMUSG00000052981	Ube2ql1	13:69841712-69878775	XXuntreated	XX Active TP	OK	5.16479	15.6324	1.59776	5.06967	5e-05	0.000654638
ENSMUSG00000034755	Pcdh11x	X:117403867-118024228	XXuntreated	XX Active TP	OK	10.7348	32.4366	1.59533	3.82265	5e-05	0.000654638
ENSMUSG00000087306	A230004M16Rik	11:41523843-41814359	XXuntreated	XX Active TP	OK	0.348024	1.04573	1.58725	2.86062	5e-05	0.000654638
ENSMUSG00000056870	Gulp1	1:44608355-44853678	XXuntreated	XX Active TP	OK	3.20618	9.61211	1.584	2.40633	5e-05	0.000654638
ENSMUSG00000032424	Snhg5	9:88415893-88417721	XXuntreated	XX Active TP	OK	19.7112	58.904	1.57935	6.12994	5e-05	0.000654638
ENSMUSG00000074422	Gm17312	5:85680724-85681837	XXuntreated	XX Active TP	OK	3.36718	10.0515	1.5778	4.42021	5e-05	0.000654638
ENSMUSG00000074292	Gm10660	8:69876002-69888903	XXuntreated	XX Active TP	OK	0.303039	0.901008	1.57203	2.54972	0.0017	0.0128418
ENSMUSG00000081058	Hist2h3c2	3:96042039-96043050	XXuntreated	XX Active TP	OK	0.304728	0.904746	1.56999	2.59022	0.0021	0.0151973
ENSMUSG00000031129	Slc9a9	9:94570327-95130864	XXuntreated	XX Active TP	OK	3.31843	9.85037	1.56968	4.75869	5e-05	0.000654638
ENSMUSG00000044566	Cage1	13:38097920-38128938	XXuntreated	XX Active TP	OK	0.214977	0.635411	1.56351	2.31265	5e-05	0.000654638
ENSMUSG00000085963	Gm15249	X:3894467-3897346	XXuntreated	XX Active TP	OK	1.01191	2.98198	1.55918	3.97229	0.00195	0.0142862
ENSMUSG00000052125	F730043M19Rik	12:33796575-33832462	XXuntreated	XX Active TP	OK	1.1507	3.38906	1.55837	1.48363	0.00695	0.0389584
ENSMUSG00000048078	Odz4	7:103319753-104095544	XXuntreated	XX Active TP	OK	0.278818	0.820315	1.55685	1.60212	0.00015	0.0017207
ENSMUSG00000010538	1700021C14Rik	3:88046795-88100921	XXuntreated	XX Active TP	OK	3.60528	10.5318	1.54657	5.3301	5e-05	0.000654638
ENSMUSG00000021203	Otub2	12:104626891-104644555	XXuntreated	XX Active TP	OK	7.04994	20.593	1.54647	2.46539	5e-05	0.000654638
ENSMUSG00000001901	Kcnh6	11:105869437-105895863	XXuntreated	XX Active TP	OK	1.08958	3.18231	1.54631	3.70385	5e-05	0.000654638
ENSMUSG00000057948	Unc13d	11:115923408-115939275	XXuntreated	XX Active TP	OK	2.53471	7.37436	1.5407	3.15961	5e-05	0.000654638
ENSMUSG00000042406	Atf4	15:80085613-80087970	XXuntreated	XX Active TP	OK	133.706	387.02	1.53334	5.11852	5e-05	0.000654638
ENSMUSG00000084877	5430416N02Rik	5:100849860-100858535	XXuntreated	XX Active TP	OK	11.0828	32.0687	1.53284	3.11245	5e-05	0.000654638
ENSMUSG00000062054	Iah1	12:21322252-21379493	XXuntreated	XX Active TP	OK	23.1826	67.0272	1.53171	2.84509	0.0006	0.00549604
ENSMUSG00000062328	Rpl17	18:75160130-75163035	XXuntreated	XX Active TP	OK	582.382	1670.69	1.5204	4.67683	5e-05	0.000654638
ENSMUSG00000093385	RP23-148H17.3.1	6:123884443-123932191	XXuntreated	XX Active TP	OK	0.511373	1.46698	1.5204	2.8597	5e-05	0.000654638
ENSMUSG00000070436	Serpinh1	7:106493884-106501740	XXuntreated	XX Active TP	OK	129.481	371.149	1.51926	4.6242	5e-05	0.000654638
ENSMUSG00000049758	Olfr1318	2:111996054-111997157	XXuntreated	XX Active TP	OK	0.48267	1.37886	1.51437	2.85305	0.0003	0.00306219
ENSMUSG00000037638	Zbtb42	12:113917038-113920958	XXuntreated	XX Active TP	OK	0.32931	0.939959	1.51315	1.82943	0.0047	0.0285955
ENSMUSG00000087231	E230016M11Rik	6:66985089-67030648	XXuntreated	XX Active TP	OK	3.74587	10.6176	1.50309	2.71731	0.0033	0.0216989
ENSMUSG00000090353	Gm17555	2:124657022-124658522	XXuntreated	XX Active TP	OK	0.151026	0.426906	1.49912	2.13136	0.0039	0.0247334
ENSMUSG00000020027	Socs2	10:94847995-94879814	XXuntreated	XX Active TP	OK	1.14917	3.24257	1.49655	2.10733	5e-05	0.000654638
ENSMUSG00000031079	Zfp300	X:20656299-20666653	XXuntreated	XX Active TP	OK	0.468402	1.31883	1.49344	1.64811	0.0017	0.0128418
ENSMUSG00000036169	Sostdc1	12:37040755-37045039	XXuntreated	XX Active TP	OK	0.328256	0.921514	1.48918	2.44809	0.0005	0.00469613
ENSMUSG00000049606	Zfp644	5:106929912-107126306	XXuntreated	XX Active TP	OK	17.8928	50.1387	1.48654	3.73728	5e-05	0.000654638
ENSMUSG00000010755	Cars	7:150743134-150785995	XXuntreated	XX Active TP	OK	37.463	104.926	1.48583	4.85331	5e-05	0.000654638
ENSMUSG00000032252	Glce	9:61905054-61918413	XXuntreated	XX Active TP	OK	6.89442	19.2886	1.48425	4.90674	5e-05	0.000654638
ENSMUSG00000072774	Zfp951	5:105242365-105246371	XXuntreated	XX Active TP	OK	2.00984	5.59036	1.47586	3.12312	5e-05	0.000654638
ENSMUSG00000046101	6030422M02Rik	1:9898718-9932166	XXuntreated	XX Active TP	OK	0.2868	0.797274	1.47503	2.44302	0.0001	0.00120988
ENSMUSG00000014771	Pdcd2	17:15636851-15665343	XXuntreated	XX Active TP	OK	33.9685	94.2477	1.47226	3.62604	5e-05	0.000654638
ENSMUSG00000029333	Rasgef1b	5:99646444-99681946	XXuntreated	XX Active TP	OK	0.711977	1.97047	1.46864	2.28984	0.0002	0.00219733
ENSMUSG00000018672	Copz2	11:96711183-96722517	XXuntreated	XX Active TP	OK	4.54645	12.5611	1.46615	2.98399	5e-05	0.000654638
ENSMUSG00000091127	Gm17238	18:67933365-67934511	XXuntreated	XX Active TP	OK	0.574014	1.57455	1.45578	2.81101	0.00145	0.0112989
ENSMUSG00000010911	Apip	2:102913831-102932801	XXuntreated	XX Active TP	OK	19.3735	53.1306	1.45546	2.49245	5e-05	0.000654638
ENSMUSG00000005886	Ncoa2	1:13129185-13364164	XXuntreated	XX Active TP	OK	12.5104	34.294	1.45483	2.22113	0.00035	0.00349316
ENSMUSG00000063681	Crb1	1:141093632-141273677	XXuntreated	XX Active TP	OK	0.757318	2.0702	1.4508	1.99213	0.00075	0.00661258
ENSMUSG00000040128	Pnrc1	4:33332397-33377138	XXuntreated	XX Active TP	OK	26.5355	72.331	1.44669	4.38772	5e-05	0.000654638
ENSMUSG00000070392	Hist2h3c1	3:96047472-96052432	XXuntreated	XX Active TP	OK	0.38874	1.05801	1.44447	1.91851	0.0042	0.0261657
ENSMUSG00000029130	Rnf32	5:29522531-29552064	XXuntreated	XX Active TP	OK	6.26517	17.027	1.4424	4.29419	5e-05	0.000654638
ENSMUSG00000030067	Foxp1	6:98875331-99616791	XXuntreated	XX Active TP	OK	3.57578	9.71468	1.44191	1.5287	0.0019	0.013989
ENSMUSG00000025403	Shmt2	10:126951994-126959491	XXuntreated	XX Active TP	OK	90.8526	246.352	1.43912	4.7375	5e-05	0.000654638
ENSMUSG00000056895	Hist3h2ba	11:58762412-58763032	XXuntreated	XX Active TP	OK	11.5358	31.16	1.43358	5.1108	5e-05	0.000654638
ENSMUSG00000003545	Fosb	7:19888069-19895394	XXuntreated	XX Active TP	OK	0.186489	0.501656	1.42761	2.47594	5e-05	0.000654638
ENSMUSG00000028024	Enpep	3:128972092-129035638	XXuntreated	XX Active TP	OK	0.27517	0.739258	1.42575	1.41018	0.0059	0.0341711
ENSMUSG00000024122	Pdpk1	17:24210646-24287891	XXuntreated	XX Active TP	OK	13.5612	36.3734	1.4234	1.67366	0.00365	0.0234794
ENSMUSG00000021848	Otx2	14:49277353-49287319	XXuntreated	XX Active TP	OK	2.74615	7.34317	1.41899	2.25665	5e-05	0.000654638
ENSMUSG00000063698	Sfxn4	19:60913179-60937382	XXuntreated	XX Active TP	OK	1.87174	4.99716	1.41673	2.78465	5e-05	0.000654638
ENSMUSG00000028270	Gbp2	3:142283565-142300972	XXuntreated	XX Active TP	OK	1.28714	3.43474	1.41603	2.59432	5e-05	0.000654638
ENSMUSG00000048402	Gli2	1:120730708-120950196	XXuntreated	XX Active TP	OK	1.05656	2.81494	1.41374	1.63527	0.00675	0.0380098
ENSMUSG00000034613	Ppm1h	10:122115817-122382851	XXuntreated	XX Active TP	OK	4.71241	12.5242	1.41018	2.35376	5e-05	0.000654638
ENSMUSG00000058906	Zfp353	8:43164626-43169733	XXuntreated	XX Active TP	OK	0.165482	0.439652	1.40968	2.54018	5e-05	0.000654638
ENSMUSG00000030281	Il17rc	6:113421420-113433134	XXuntreated	XX Active TP	OK	0.896973	2.38304	1.40967	2.81294	0.00295	0.0197569
ENSMUSG00000093674	Rpl41	10:127985169-127986361	XXuntreated	XX Active TP	OK	912.183	2418.6	1.40678	8.59386	5e-05	0.000654638
ENSMUSG00000030587	2200002D01Rik	7:30023347-30033451	XXuntreated	XX Active TP	OK	4.30894	11.4083	1.40467	2.18784	0.00055	0.00511069
ENSMUSG00000086035	Gm12610	4:89088538-89130178	XXuntreated	XX Active TP	OK	0.585363	1.53428	1.39016	1.77888	0.0048	0.0290727
ENSMUSG00000029913	Prdm5	6:65718537-65886367	XXuntreated	XX Active TP	OK	4.85749	12.7105	1.38774	3.85782	5e-05	0.000654638
ENSMUSG00000045382	Cxcr4	1:130484775-130488870	XXuntreated	XX Active TP	OK	4.96212	12.9448	1.38335	2.90945	5e-05	0.000654638
ENSMUSG00000074749	Plk1s1	2:146681599-146795833	XXuntreated	XX Active TP	OK	27.4208	71.1561	1.37572	3.51828	5e-05	0.000654638
ENSMUSG00000022369	Mtbp	15:55365648-55457978	XXuntreated	XX Active TP	OK	20.1595	52.2228	1.37322	2.88731	5e-05	0.000654638
ENSMUSG00000022090	Pdlim2	14:70564024-70577488	XXuntreated	XX Active TP	OK	0.414916	1.07477	1.37313	1.57891	0.00345	0.0224561
ENSMUSG00000024587	Nars	18:64659318-64676211	XXuntreated	XX Active TP	OK	78.3207	202.561	1.37089	4.88434	5e-05	0.000654638
ENSMUSG00000078566	Bnip3	7:146082518-146101202	XXuntreated	XX Active TP	OK	8.60257	22.2372	1.37014	3.27706	5e-05	0.000654638
ENSMUSG00000047407	Tgif1	17:71193544-71202886	XXuntreated	XX Active TP	OK	8.04372	20.7731	1.36878	3.80873	5e-05	0.000654638
ENSMUSG00000027276	Jag1	2:136907191-136942380	XXuntreated	XX Active TP	OK	12.0327	31.065	1.36833	3.65623	5e-05	0.000654638
ENSMUSG00000058318	Phf21a	2:91883529-92204823	XXuntreated	XX Active TP	OK	37.5288	96.4862	1.36232	2.38729	0.00015	0.0017207
ENSMUSG00000087424	5730405O15Rik	X:12619140-12622423	XXuntreated	XX Active TP	OK	0.240258	0.613484	1.35244	1.6662	0.00265	0.0181748
ENSMUSG00000085328	Gm17131	5:128263860-128938937	XXuntreated	XX Active TP	OK	4.50213	11.4685	1.349	3.76146	5e-05	0.000654638
ENSMUSG00000086629	2810403D21Rik	X:106029816-106170245	XXuntreated	XX Active TP	OK	2.18781	5.55634	1.34465	3.0238	5e-05	0.000654638
ENSMUSG00000027016	Zfp385b	2:77248690-77657696	XXuntreated	XX Active TP	OK	0.141899	0.360269	1.34421	0.939179	0.00815	0.0440361
ENSMUSG00000006494	Pdk1	2:71711280-71741915	XXuntreated	XX Active TP	OK	7.81808	19.8452	1.3439	2.05446	0.0003	0.00306219
ENSMUSG00000012640	Zfp715	7:50551566-50568664	XXuntreated	XX Active TP	OK	6.32578	15.994	1.33822	2.17548	0.0001	0.00120988
ENSMUSG00000031431	Tsc22d3	X:137074066-137135198	XXuntreated	XX Active TP	OK	11.2435	28.4097	1.3373	4.31114	5e-05	0.000654638
ENSMUSG00000020014	4930485B16Rik	10:92238363-92544363	XXuntreated	XX Active TP	OK	0.296415	0.748047	1.33551	1.21338	0.0056	0.0327795
ENSMUSG00000026098	Pms1	1:53246030-53353862	XXuntreated	XX Active TP	OK	4.80686	12.1135	1.33345	2.4408	5e-05	0.000654638
ENSMUSG00000040354	Mars	10:126726751-126748842	XXuntreated	XX Active TP	OK	70.6751	176.85	1.32325	3.76943	5e-05	0.000654638
ENSMUSG00000029563	Foxp2	6:14851348-15391977	XXuntreated	XX Active TP	OK	0.441461	1.10107	1.31855	1.25145	0.0089	0.0471096
ENSMUSG00000064340	mt-Tl1	MT:2675-2750	XXuntreated	XX Active TP	OK	2844.27	7084.87	1.31668	1054.85	0.0023	0.0162868
ENSMUSG00000052727	Mtap1b	13:100191418-100286557	XXuntreated	XX Active TP	OK	8.5668	21.3266	1.31583	3.97997	5e-05	0.000654638
ENSMUSG00000025140	Pycr1	11:120497025-120505083	XXuntreated	XX Active TP	OK	6.61485	16.4576	1.31498	2.95228	5e-05	0.000654638
ENSMUSG00000075706	Gpx4	10:79509910-79519184	XXuntreated	XX Active TP	OK	344.031	854.703	1.31288	2.9769	5e-05	0.000654638
ENSMUSG00000020653	Klf11	12:25336235-25347639	XXuntreated	XX Active TP	OK	3.06472	7.60616	1.31141	3.61751	5e-05	0.000654638
ENSMUSG00000048769	H1f0	15:78859151-78859689	XXuntreated	XX Active TP	OK	145.055	359.092	1.30776	7.29632	5e-05	0.000654638
ENSMUSG00000062997	Rpl35	2:38852232-38861688	XXuntreated	XX Active TP	OK	372.355	921.684	1.30759	4.2736	5e-05	0.000654638
ENSMUSG00000026615	Eprs	1:187186973-187252234	XXuntreated	XX Active TP	OK	52.8122	130.625	1.30649	4.1903	5e-05	0.000654638
ENSMUSG00000037685	Atp8a1	5:67999121-68300252	XXuntreated	XX Active TP	OK	14.4438	35.7028	1.30559	3.25575	5e-05	0.000654638
ENSMUSG00000025007	Aldh18a1	19:40624746-40662953	XXuntreated	XX Active TP	OK	55.3537	136.594	1.30315	3.51042	5e-05	0.000654638
ENSMUSG00000025958	Creb1	1:64579377-64651121	XXuntreated	XX Active TP	OK	23.9646	59.0815	1.3018	1.57292	0.0045	0.0275483
ENSMUSG00000027944	Hax1	3:89799377-89802608	XXuntreated	XX Active TP	OK	35.044	86.3082	1.30033	4.21919	5e-05	0.000654638
ENSMUSG00000027737	Slc7a11	3:50168857-50247535	XXuntreated	XX Active TP	OK	6.08774	14.9806	1.29912	4.30687	5e-05	0.000654638
ENSMUSG00000016493	Cd46	1:196867478-196918442	XXuntreated	XX Active TP	OK	0.159546	0.39256	1.29894	1.18543	0.0053	0.0314583
ENSMUSG00000024248	Cox7a2l	17:83901258-83913673	XXuntreated	XX Active TP	OK	91.3113	224.599	1.29849	4.53554	5e-05	0.000654638
ENSMUSG00000086061	Gm13075	4:140954743-140971929	XXuntreated	XX Active TP	OK	1.10518	2.71491	1.29662	2.53032	5e-05	0.000654638
ENSMUSG00000022241	Tars	15:11313417-11329413	XXuntreated	XX Active TP	OK	38.3206	94.1013	1.29609	4.90544	5e-05	0.000654638
ENSMUSG00000090593	4930539J05Rik	3:135099189-135100723	XXuntreated	XX Active TP	OK	0.257162	0.631199	1.29542	2.13497	0.003	0.0200374
ENSMUSG00000090944	Gm17513	2:177757988-177768727	XXuntreated	XX Active TP	OK	0.573281	1.40513	1.29339	1.95813	0.00185	0.0137645
ENSMUSG00000059493	Nhs	X:158271227-158597662	XXuntreated	XX Active TP	OK	0.454297	1.11231	1.29186	2.67274	5e-05	0.000654638
ENSMUSG00000089872	Rps6kc1	1:192524080-192735649	XXuntreated	XX Active TP	OK	11.2799	27.5942	1.29061	1.89607	0.0011	0.00905225
ENSMUSG00000020072	Pbld1	10:62524329-62540710	XXuntreated	XX Active TP	OK	0.123559	0.302089	1.28978	1.90093	0.0058	0.033737
ENSMUSG00000003452	Bicd1	6:149357505-149511851	XXuntreated	XX Active TP	OK	4.81687	11.7734	1.28936	3.00978	5e-05	0.000654638
ENSMUSG00000020620	Abca8b	11:109793503-109857159	XXuntreated	XX Active TP	OK	0.871588	2.12334	1.28462	3.09887	5e-05	0.000654638
ENSMUSG00000037161	4930583H14Rik	3:51192336-51200660	XXuntreated	XX Active TP	OK	0.423474	1.02959	1.28173	1.52417	0.00625	0.0357098
ENSMUSG00000030059	Tmf1	6:97105259-97129118	XXuntreated	XX Active TP	OK	10.7677	26.1557	1.28041	4.36377	5e-05	0.000654638
ENSMUSG00000040640	Erc2	14:28435613-29291721	XXuntreated	XX Active TP	OK	0.404218	0.980266	1.27804	2.27577	0.00015	0.0017207
ENSMUSG00000059588	Calcrl	2:84170782-84265568	XXuntreated	XX Active TP	OK	21.1897	51.3754	1.27772	2.096	0.0002	0.00219733
ENSMUSG00000028389	Zfp37	4:61850573-61869480	XXuntreated	XX Active TP	OK	8.02154	19.4473	1.27762	1.57831	0.00405	0.0254451
ENSMUSG00000041313	Slc7a1	5:149138985-149211480	XXuntreated	XX Active TP	OK	21.3375	51.6961	1.27666	4.0796	5e-05	0.000654638
ENSMUSG00000073749	A330069E16Rik	2:91077302-91078509	XXuntreated	XX Active TP	OK	2.25745	5.4688	1.27653	3.2341	0.0001	0.00120988
ENSMUSG00000026142	Rhbdd1	1:82313026-82441941	XXuntreated	XX Active TP	OK	6.1647	14.8795	1.27122	4.29885	5e-05	0.000654638
ENSMUSG00000078671	Chd2	7:80571576-80686632	XXuntreated	XX Active TP	OK	12.3903	29.8936	1.27063	2.40311	0.00035	0.00349316
ENSMUSG00000018736	Ndel1	11:68634935-68685360	XXuntreated	XX Active TP	OK	24.8668	59.8582	1.26733	2.99423	5e-05	0.000654638
ENSMUSG00000062209	Erbb4	1:68078759-69154633	XXuntreated	XX Active TP	OK	4.0552	9.75209	1.26594	3.34753	0.0001	0.00120988
ENSMUSG00000041132	N4bp2l1	5:151374217-151397100	XXuntreated	XX Active TP	OK	3.30441	7.94337	1.26536	3.52217	5e-05	0.000654638
ENSMUSG00000027978	Prss12	3:123149830-123209520	XXuntreated	XX Active TP	OK	0.502869	1.2074	1.26364	2.50852	0.0002	0.00219733
ENSMUSG00000057387	4922502B01Rik	8:111599121-111797711	XXuntreated	XX Active TP	OK	1.6811	4.03376	1.26272	1.96309	0.00195	0.0142862
ENSMUSG00000020303	Stc2	11:31257306-31270074	XXuntreated	XX Active TP	OK	3.17146	7.60143	1.26112	3.00706	0.00025	0.0026297
ENSMUSG00000031010	Usp9x	X:12648623-12759008	XXuntreated	XX Active TP	OK	35.7801	85.7299	1.26064	2.5082	0.0002	0.00219733
ENSMUSG00000040433	Zbtb38	9:96583181-96653250	XXuntreated	XX Active TP	OK	3.11141	7.43563	1.25688	3.06837	0.00145	0.0112989
ENSMUSG00000021365	Nedd9	13:41405284-41582689	XXuntreated	XX Active TP	OK	2.54838	6.08779	1.25634	3.67633	5e-05	0.000654638
ENSMUSG00000074394	Vmn2r29	7:7184037-7200039	XXuntreated	XX Active TP	OK	0.171503	0.409566	1.25586	1.64323	0.00555	0.0325769
ENSMUSG00000047786	Lix1	17:17539635-17596351	XXuntreated	XX Active TP	OK	1.99298	4.75923	1.2558	3.01125	5e-05	0.000654638
ENSMUSG00000046311	Zfp62	11:49016793-49032318	XXuntreated	XX Active TP	OK	19.8272	47.2951	1.25421	2.94778	5e-05	0.000654638
ENSMUSG00000085287	4833418N02Rik	17:87674225-87682154	XXuntreated	XX Active TP	OK	0.477004	1.13423	1.24964	1.9288	0.002	0.0145948
ENSMUSG00000025362	Rps26	10:128061585-128063562	XXuntreated	XX Active TP	OK	919.519	2185.4	1.24895	7.70876	5e-05	0.000654638
ENSMUSG00000029544	Cabp1	5:115618697-115644390	XXuntreated	XX Active TP	OK	1.65933	3.92617	1.24252	2.01354	0.0006	0.00549604
ENSMUSG00000028480	Glipr2	4:43970272-43991990	XXuntreated	XX Active TP	OK	5.10715	12.0833	1.24242	3.32398	5e-05	0.000654638
ENSMUSG00000037341	Slc9a7	X:19682880-19868933	XXuntreated	XX Active TP	OK	10.3361	24.3961	1.23895	4.31545	5e-05	0.000654638
ENSMUSG00000049904	Tmem17	11:22412090-22419237	XXuntreated	XX Active TP	OK	2.36924	5.58567	1.23731	3.23456	5e-05	0.000654638
ENSMUSG00000038174	Fam126b	1:58561991-58643167	XXuntreated	XX Active TP	OK	3.22318	7.56799	1.23143	1.53508	0.0094	0.0491419
ENSMUSG00000028883	Sema3a	5:13125592-13602565	XXuntreated	XX Active TP	OK	17.9813	42.1971	1.23064	1.70127	0.0056	0.0327795
ENSMUSG00000044533	Rps2	17:24855060-24858874	XXuntreated	XX Active TP	OK	780.517	1830.48	1.22972	3.35196	5e-05	0.000654638
ENSMUSG00000086370	B230206F22Rik	X:100756245-100819093	XXuntreated	XX Active TP	OK	1.84205	4.31894	1.22937	2.07522	0.00025	0.0026297
ENSMUSG00000031311	Nono	X:98624656-98643930	XXuntreated	XX Active TP	OK	234.268	548.463	1.22723	2.17027	0.0005	0.00469613
ENSMUSG00000022048	Dpysl2	14:67421700-67487525	XXuntreated	XX Active TP	OK	32.4059	75.8563	1.22701	4.38129	5e-05	0.000654638
ENSMUSG00000034275	Igsf9b	9:27106812-27142348	XXuntreated	XX Active TP	OK	2.43662	5.69869	1.22575	3.40771	5e-05	0.000654638
ENSMUSG00000020280	Pus10	11:23546478-23632876	XXuntreated	XX Active TP	OK	19.6813	45.9923	1.22457	2.08562	0.00145	0.0112989
ENSMUSG00000029832	Nfe2l3	6:51382668-51408767	XXuntreated	XX Active TP	OK	0.27222	0.636093	1.22446	1.81182	0.0011	0.00905225
ENSMUSG00000040429	Mterf	5:3890580-3893933	XXuntreated	XX Active TP	OK	1.03725	2.42087	1.22277	2.24135	0.0002	0.00219733
ENSMUSG00000033278	Ptprm	17:67016187-67703799	XXuntreated	XX Active TP	OK	7.95283	18.5578	1.22248	4.06701	5e-05	0.000654638
ENSMUSG00000006599	Gtf2h1	7:54051472-54079170	XXuntreated	XX Active TP	OK	23.5367	54.7762	1.21864	4.11515	5e-05	0.000654638
ENSMUSG00000048216	Gpr85	6:13784457-13789942	XXuntreated	XX Active TP	OK	2.36272	5.49778	1.2184	2.75574	0.0001	0.00120988
ENSMUSG00000040675	Mthfd1l	10:6179459-6373423	XXuntreated	XX Active TP	OK	17.2001	40.0084	1.21789	3.99574	5e-05	0.000654638
ENSMUSG00000027947	Il6ra	3:89673245-89717084	XXuntreated	XX Active TP	OK	0.12671	0.294452	1.2165	1.81969	0.0051	0.0305033
ENSMUSG00000061331	Gm17132	5:128263860-128938937	XXuntreated	XX Active TP	OK	5.44554	12.6524	1.21627	2.27606	0.00195	0.0142862
ENSMUSG00000089944	Gm8292	1:55305501-55420313	XXuntreated	XX Active TP	OK	486.408	1130.07	1.21618	5.0886	5e-05	0.000654638
ENSMUSG00000020142	Slc1a4	11:20202182-20232716	XXuntreated	XX Active TP	OK	30.6889	71.1997	1.21415	4.15293	5e-05	0.000654638
ENSMUSG00000037868	Egr2	10:66998222-67004936	XXuntreated	XX Active TP	OK	6.6495	15.3941	1.21106	1.78983	0.00415	0.0259305
ENSMUSG00000020107	Anapc16	10:59450656-59562734	XXuntreated	XX Active TP	OK	31.6405	73.1975	1.21002	4.11049	5e-05	0.000654638
ENSMUSG00000004473	Clec11a	7:51559139-51562329	XXuntreated	XX Active TP	OK	0.193031	0.444095	1.20203	1.89112	0.0047	0.0285955
ENSMUSG00000067288	Rps28	17:33947464-33961507	XXuntreated	XX Active TP	OK	884.616	2034.67	1.20167	4.87413	5e-05	0.000654638
ENSMUSG00000025764	Phf17	3:41359655-41420784	XXuntreated	XX Active TP	OK	5.8799	13.5133	1.20051	3.97686	5e-05	0.000654638
ENSMUSG00000021217	Tshz3	7:37483136-37558564	XXuntreated	XX Active TP	OK	0.302281	0.694133	1.19932	1.67279	0.0029	0.0195102
ENSMUSG00000086615	Gm16862	17:45871454-45925543	XXuntreated	XX Active TP	OK	0.205303	0.471427	1.19928	1.8555	0.0014	0.0110369
ENSMUSG00000055963	Gm11818	4:12833984-12908618	XXuntreated	XX Active TP	OK	2.20169	5.05381	1.19876	2.39643	5e-05	0.000654638
ENSMUSG00000085780	4930509G22Rik	16:11178268-11192385	XXuntreated	XX Active TP	OK	0.212367	0.486542	1.19601	1.9058	0.004	0.025238
ENSMUSG00000055421	Pcdh9	14:93414730-94287951	XXuntreated	XX Active TP	OK	5.95773	13.647	1.19574	3.81858	5e-05	0.000654638
ENSMUSG00000048332	Lhfp	3:52845449-53065601	XXuntreated	XX Active TP	OK	30.0846	68.7497	1.19233	3.80838	5e-05	0.000654638
ENSMUSG00000030317	Timp4	6:115084919-115232644	XXuntreated	XX Active TP	OK	25.7839	58.8515	1.19061	2.04062	0.00215	0.015446
ENSMUSG00000053178	Gm9897	5:4192359-4197652	XXuntreated	XX Active TP	OK	0.551649	1.25745	1.18868	1.95266	0.00095	0.00801363
ENSMUSG00000024664	Fads3	19:10116037-10134161	XXuntreated	XX Active TP	OK	2.4328	5.54173	1.18772	2.76271	5e-05	0.000654638
ENSMUSG00000073427	Gm4924	10:81841337-81843982	XXuntreated	XX Active TP	OK	0.968997	2.20506	1.18625	2.72884	5e-05	0.000654638
ENSMUSG00000006191	Cdkal1	13:29283614-29947543	XXuntreated	XX Active TP	OK	13.6642	31.0776	1.18548	2.27898	5e-05	0.000654638
ENSMUSG00000044145	1810024B03Rik	2:127012090-127034016	XXuntreated	XX Active TP	OK	0.427668	0.972069	1.18457	2.06422	0.0004	0.00391572
ENSMUSG00000026663	Atf6	1:172634587-172797902	XXuntreated	XX Active TP	OK	7.28314	16.4966	1.17954	3.96055	5e-05	0.000654638
ENSMUSG00000021147	Wdr37	13:8802213-8871155	XXuntreated	XX Active TP	OK	26.1439	59.1507	1.17792	2.2571	0.0008	0.00695413
ENSMUSG00000023883	Phf10	17:15080188-15129820	XXuntreated	XX Active TP	OK	60.4693	136.573	1.1754	3.63978	5e-05	0.000654638
ENSMUSG00000024899	Papss2	19:32694494-32741677	XXuntreated	XX Active TP	OK	0.139374	0.314535	1.17426	1.90064	0.0026	0.0178898
ENSMUSG00000054474	Thnsl2	6:71078159-71094340	XXuntreated	XX Active TP	OK	1.91082	4.30442	1.17163	1.86522	0.0017	0.0128418
ENSMUSG00000028893	Sesn2	4:132047946-132066416	XXuntreated	XX Active TP	OK	39.135	87.9752	1.16864	4.24904	5e-05	0.000654638
ENSMUSG00000037643	Prkci	3:30894668-30951663	XXuntreated	XX Active TP	OK	37.9493	85.2449	1.16754	2.65434	5e-05	0.000654638
ENSMUSG00000064325	Hhip	8:82490013-82581905	XXuntreated	XX Active TP	OK	1.2882	2.88739	1.16441	1.75339	0.00325	0.0214367
ENSMUSG00000039377	Hlx	1:186551018-186556498	XXuntreated	XX Active TP	OK	3.73766	8.37503	1.16396	2.95019	5e-05	0.000654638
ENSMUSG00000039683	Sdk1	5:141717443-142691540	XXuntreated	XX Active TP	OK	0.720688	1.61463	1.16376	2.04198	0.0001	0.00120988
ENSMUSG00000038352	Arl5c	11:97850891-97857495	XXuntreated	XX Active TP	OK	0.908079	2.03426	1.16361	1.81919	0.0024	0.01685
ENSMUSG00000030790	Adm	7:117771174-117773331	XXuntreated	XX Active TP	OK	19.9173	44.5851	1.16254	4.13109	5e-05	0.000654638
ENSMUSG00000059327	Eda	X:97170944-97596101	XXuntreated	XX Active TP	OK	1.5719	3.51039	1.15912	2.73488	5e-05	0.000654638
ENSMUSG00000027309	4930402H24Rik	2:130531935-130732142	XXuntreated	XX Active TP	OK	17.7473	39.5392	1.15569	2.71608	0.00025	0.0026297
ENSMUSG00000004651	Tyr	7:94574909-94641943	XXuntreated	XX Active TP	OK	0.226095	0.502341	1.15174	2.00874	0.00095	0.00801363
ENSMUSG00000039607	Rbms3	9:116481863-117539031	XXuntreated	XX Active TP	OK	6.12721	13.5695	1.14706	2.5666	5e-05	0.000654638
ENSMUSG00000019738	Polr2i	7:31009149-31018409	XXuntreated	XX Active TP	OK	66.8661	147.535	1.14171	1.97702	0.0003	0.00306219
ENSMUSG00000062627	Mysm1	4:94608730-94645791	XXuntreated	XX Active TP	OK	7.09039	15.6162	1.13911	2.1443	0.0012	0.00968166
ENSMUSG00000029469	Ift81	5:123000212-123064527	XXuntreated	XX Active TP	OK	13.0693	28.7445	1.13711	3.2274	0.0001	0.00120988
ENSMUSG00000002635	Pdcd2l	7:34969517-34981680	XXuntreated	XX Active TP	OK	19.6256	43.0671	1.13385	2.47813	0.0001	0.00120988
ENSMUSG00000022528	Hes1	16:30064469-30067882	XXuntreated	XX Active TP	OK	36.3942	79.5038	1.12731	3.05759	5e-05	0.000654638
ENSMUSG00000025592	Dach2	X:110411118-110949995	XXuntreated	XX Active TP	OK	0.356569	0.778662	1.12682	1.73871	0.00285	0.01927
ENSMUSG00000031772	Cntnap4	8:115093942-115406617	XXuntreated	XX Active TP	OK	2.77466	6.05236	1.12519	2.31145	0.00095	0.00801363
ENSMUSG00000032417	Rwdd2a	9:86465659-86468503	XXuntreated	XX Active TP	OK	1.67198	3.64265	1.12343	2.67281	0.00015	0.0017207
ENSMUSG00000090733	Rps27	3:90016592-90017573	XXuntreated	XX Active TP	OK	927.295	2019.93	1.1232	9.58237	5e-05	0.000654638
ENSMUSG00000041624	Gucy1a2	9:3532353-3897342	XXuntreated	XX Active TP	OK	0.891084	1.94076	1.12298	2.71443	5e-05	0.000654638
ENSMUSG00000021838	Samd4	14:47502528-47735836	XXuntreated	XX Active TP	OK	4.15897	9.0508	1.12182	3.05704	5e-05	0.000654638
ENSMUSG00000033488	BC026585	1:159388710-159419191	XXuntreated	XX Active TP	OK	0.403483	0.877205	1.12041	1.57106	0.0077	0.0420648
ENSMUSG00000029777	Gars	6:54987994-55029498	XXuntreated	XX Active TP	OK	90.9997	197.751	1.11975	4.14665	5e-05	0.000654638
ENSMUSG00000046909	1110002N22Rik	11:79950179-79955677	XXuntreated	XX Active TP	OK	7.91662	17.1823	1.11796	2.78521	5e-05	0.000654638
ENSMUSG00000029782	Tmem209	6:30429052-30459783	XXuntreated	XX Active TP	OK	24.788	53.715	1.11569	3.10262	5e-05	0.000654638
ENSMUSG00000018809	Smyd4	11:75161934-75219207	XXuntreated	XX Active TP	OK	4.87805	10.5662	1.11507	2.2927	0.00215	0.015446
ENSMUSG00000003974	Grm3	5:9485235-9725352	XXuntreated	XX Active TP	OK	12.5025	27.0734	1.11466	3.80956	5e-05	0.000654638
ENSMUSG00000032712	2810474O19Rik	6:149257935-149284180	XXuntreated	XX Active TP	OK	3.60782	7.80933	1.11407	2.7841	5e-05	0.000654638
ENSMUSG00000015672	Mrpl32	13:14702567-14705304	XXuntreated	XX Active TP	OK	37.0105	80.0829	1.11356	4.88184	5e-05	0.000654638
ENSMUSG00000028811	Yars	4:128867003-128938648	XXuntreated	XX Active TP	OK	68.6218	148.291	1.1117	3.77458	5e-05	0.000654638
ENSMUSG00000043629	1700019D03Rik	1:52979167-53020104	XXuntreated	XX Active TP	OK	0.712597	1.5373	1.10924	2.2911	5e-05	0.000654638
ENSMUSG00000028295	1810030N24Rik	4:34715912-34725672	XXuntreated	XX Active TP	OK	30.0352	64.6546	1.1061	2.23692	0.00025	0.0026297
ENSMUSG00000038872	Zfhx3	8:111238543-111485536	XXuntreated	XX Active TP	OK	0.120439	0.258969	1.10447	2.2193	0.00045	0.004314
ENSMUSG00000043456	Zfp536	7:38103692-38558660	XXuntreated	XX Active TP	OK	0.441938	0.949911	1.10395	1.46441	0.00395	0.0249757
ENSMUSG00000016833	Mrps18c	5:101227645-101233490	XXuntreated	XX Active TP	OK	55.3572	118.927	1.10323	2.33032	0.0001	0.00120988
ENSMUSG00000069094	Pde7a	3:19123107-19211322	XXuntreated	XX Active TP	OK	20.9384	44.9707	1.10283	1.8406	0.0074	0.0408475
ENSMUSG00000034258	Mfsd7c	12:87087488-87154535	XXuntreated	XX Active TP	OK	0.186014	0.398877	1.10053	1.82541	0.0042	0.0261657
ENSMUSG00000039841	Zfp800	6:28165554-28348005	XXuntreated	XX Active TP	OK	8.66956	18.5849	1.1001	3.23661	5e-05	0.000654638
ENSMUSG00000026987	Baz2b	2:59737419-60047896	XXuntreated	XX Active TP	OK	13.3841	28.6797	1.09951	2.02011	0.00225	0.0160323
ENSMUSG00000063972	Nr6a1	2:38578889-38783208	XXuntreated	XX Active TP	OK	0.989672	2.11739	1.09726	1.78619	0.00545	0.0320788
ENSMUSG00000026141	Col19a1	1:24268728-24594311	XXuntreated	XX Active TP	OK	0.243905	0.521079	1.09518	1.80996	0.00245	0.0171119
ENSMUSG00000034647	Ankrd12	17:66316840-66426429	XXuntreated	XX Active TP	OK	6.31324	13.458	1.09201	1.74784	0.00315	0.0208513
ENSMUSG00000052957	Gas1	13:60275765-60278726	XXuntreated	XX Active TP	OK	31.0569	66.1863	1.09162	3.68098	5e-05	0.000654638
ENSMUSG00000078784	1810022K09Rik	3:14606319-14611221	XXuntreated	XX Active TP	OK	59.7281	127.264	1.09134	5.66342	5e-05	0.000654638
ENSMUSG00000052407	4930473A06Rik	4:83171448-83510635	XXuntreated	XX Active TP	OK	1.09398	2.33071	1.09119	2.01473	0.00385	0.0244791
ENSMUSG00000052837	Junb	8:87500810-87502617	XXuntreated	XX Active TP	OK	6.10858	13.003	1.08993	3.43479	5e-05	0.000654638
ENSMUSG00000026915	Strbp	2:37298798-37559379	XXuntreated	XX Active TP	OK	20.6828	44.0165	1.08961	1.98083	0.00175	0.0131792
ENSMUSG00000045377	Tmem88	11:69205426-69211736	XXuntreated	XX Active TP	OK	4.74312	10.0866	1.08854	1.78825	0.0045	0.0275483
ENSMUSG00000028926	Cdk14	5:4803390-5420312	XXuntreated	XX Active TP	OK	15.7753	33.5429	1.08834	3.11709	5e-05	0.000654638
ENSMUSG00000021226	Acot2	12:85328810-85334823	XXuntreated	XX Active TP	OK	3.69528	7.855	1.08793	3.16603	5e-05	0.000654638
ENSMUSG00000022139	Mbnl2	14:120674890-120830919	XXuntreated	XX Active TP	OK	21.044	44.7235	1.08763	3.70428	5e-05	0.000654638
ENSMUSG00000055150	Zfp78	7:6324067-6332201	XXuntreated	XX Active TP	OK	0.316617	0.67212	1.08598	1.60029	0.0054	0.0318858
ENSMUSG00000046876	Atxn1	13:45650261-46060345	XXuntreated	XX Active TP	OK	0.292761	0.620487	1.08368	1.96768	0.00085	0.00729464
ENSMUSG00000032238	Rora	9:68501592-69236053	XXuntreated	XX Active TP	OK	3.23172	6.84511	1.08277	2.00662	0.001	0.00835457
ENSMUSG00000031256	Cstf2	X:130593725-130756495	XXuntreated	XX Active TP	OK	58.714	124.282	1.08184	3.07918	5e-05	0.000654638
ENSMUSG00000057133	Chd6	2:160772713-160934811	XXuntreated	XX Active TP	OK	13.5196	28.5523	1.07856	1.98441	0.0009	0.00767044
ENSMUSG00000032998	Foxj3	4:119202912-119301724	XXuntreated	XX Active TP	OK	14.5836	30.7779	1.07755	2.67039	0.00065	0.00587776
ENSMUSG00000079509	Zfx	X:91274192-91369041	XXuntreated	XX Active TP	OK	9.93723	20.9617	1.07684	2.56682	0.00025	0.0026297
ENSMUSG00000023952	Gtpbp2	17:46297980-46306319	XXuntreated	XX Active TP	OK	29.1572	61.4986	1.0767	2.41788	0.00015	0.0017207
ENSMUSG00000033671	Cep350	1:157692095-157820020	XXuntreated	XX Active TP	OK	9.2582	19.4985	1.07456	2.06295	0.00135	0.0106939
ENSMUSG00000031939	Taf1d	9:15110657-15162232	XXuntreated	XX Active TP	OK	17.7268	37.295	1.07305	2.15813	0.0002	0.00219733
ENSMUSG00000027660	Skil	3:30993979-31021499	XXuntreated	XX Active TP	OK	3.70773	7.78815	1.07074	2.61146	5e-05	0.000654638
ENSMUSG00000037646	Vps13b	15:35301300-35868001	XXuntreated	XX Active TP	OK	2.19015	4.59459	1.06891	1.6318	0.0049	0.0295335
ENSMUSG00000040943	Tet2	3:133126642-133207354	XXuntreated	XX Active TP	OK	3.99717	8.36948	1.06616	3.53505	5e-05	0.000654638
ENSMUSG00000061983	Rps12	10:23504989-23507015	XXuntreated	XX Active TP	OK	1263.54	2644.93	1.06575	5.46544	5e-05	0.000654638
ENSMUSG00000032849	Abcc4	14:118881913-119105441	XXuntreated	XX Active TP	OK	4.70251	9.83293	1.06419	3.14436	5e-05	0.000654638
ENSMUSG00000005125	Ndrg1	15:66760882-66844601	XXuntreated	XX Active TP	OK	0.831266	1.73778	1.06386	1.44983	0.00665	0.0375752
ENSMUSG00000087590	2410004N09Rik	18:33954574-33955640	XXuntreated	XX Active TP	OK	38.4372	80.29	1.06272	5.78091	5e-05	0.000654638
ENSMUSG00000028399	Ptprd	4:75587141-77860081	XXuntreated	XX Active TP	OK	2.10864	4.3977	1.06044	1.81123	0.0011	0.00905225
ENSMUSG00000037857	Nufip2	11:77499640-77555294	XXuntreated	XX Active TP	OK	23.484	48.9018	1.05821	3.56187	5e-05	0.000654638
ENSMUSG00000022820	Ndufb4	16:37647255-37654539	XXuntreated	XX Active TP	OK	87.4983	181.698	1.05421	3.10081	5e-05	0.000654638
ENSMUSG00000008305	Tle1	4:71778175-71861953	XXuntreated	XX Active TP	OK	18.7	38.8277	1.05405	3.31875	5e-05	0.000654638
ENSMUSG00000036591	Arhgap21	2:20769545-20890508	XXuntreated	XX Active TP	OK	72.3743	150.201	1.05335	3.05837	0.00545	0.0320788
ENSMUSG00000090641	Zfp712	13:67139529-67162106	XXuntreated	XX Active TP	OK	0.847116	1.7578	1.05314	2.4931	0.00015	0.0017207
ENSMUSG00000033705	Stard9	2:120510591-120676340	XXuntreated	XX Active TP	OK	1.21279	2.51569	1.05262	1.70018	0.0041	0.0256505
ENSMUSG00000025272	Tro	X:147079846-147092126	XXuntreated	XX Active TP	OK	9.73691	20.1794	1.05135	2.7427	5e-05	0.000654638
ENSMUSG00000027030	Stk39	2:68048501-68310325	XXuntreated	XX Active TP	OK	18.0124	37.3019	1.05026	2.96778	0.0001	0.00120988
ENSMUSG00000053332	Gas5	1:162938924-162968670	XXuntreated	XX Active TP	OK	305.689	632.611	1.04925	2.87457	5e-05	0.000654638
ENSMUSG00000007476	Lrrc8a	2:30093012-30199786	XXuntreated	XX Active TP	OK	16.2019	33.4994	1.04797	2.01467	0.00045	0.004314
ENSMUSG00000078607	1810010H24Rik	11:106889431-106891757	XXuntreated	XX Active TP	OK	5.16762	10.6711	1.04614	2.54044	5e-05	0.000654638
ENSMUSG00000030650	Tmc5	7:125740810-125818600	XXuntreated	XX Active TP	OK	1.79598	3.7041	1.04435	2.60583	0.00285	0.01927
ENSMUSG00000031561	Odz3	8:49313035-49760044	XXuntreated	XX Active TP	OK	2.37897	4.90575	1.04414	1.94794	0.0031	0.0205663
ENSMUSG00000018398	Sept8	11:53332758-53363067	XXuntreated	XX Active TP	OK	56.0334	115.542	1.04405	2.62827	5e-05	0.000654638
ENSMUSG00000038368	BC057079	4:87740532-88084832	XXuntreated	XX Active TP	OK	6.07323	12.4847	1.03963	2.43132	0.0012	0.00968166
ENSMUSG00000038538	Ubn2	6:38383924-38474825	XXuntreated	XX Active TP	OK	5.36125	11.0194	1.0394	2.59404	0.0009	0.00767044
ENSMUSG00000048732	Klhl11	11:100323927-100334055	XXuntreated	XX Active TP	OK	6.1966	12.7248	1.0381	3.40528	5e-05	0.000654638
ENSMUSG00000047022	Mipol1	12:58331398-58598186	XXuntreated	XX Active TP	OK	6.2919	12.9059	1.03647	1.69509	0.00535	0.0316916
ENSMUSG00000029729	Zkscan1	5:138526311-138549050	XXuntreated	XX Active TP	OK	11.7578	24.0938	1.03504	3.51554	5e-05	0.000654638
ENSMUSG00000056476	Med12l	3:58791091-59148178	XXuntreated	XX Active TP	OK	2.24982	4.5892	1.02843	1.77596	0.0036	0.0232183
ENSMUSG00000028176	Lrrc7	3:157745858-158225185	XXuntreated	XX Active TP	OK	2.73212	5.56667	1.02679	3.1262	5e-05	0.000654638
ENSMUSG00000048109	Rbm15	3:107128862-107136591	XXuntreated	XX Active TP	OK	7.43595	15.1429	1.02605	3.58821	5e-05	0.000654638
ENSMUSG00000041570	Camsap2	1:138155490-138242681	XXuntreated	XX Active TP	OK	17.5089	35.6471	1.02569	3.46923	5e-05	0.000654638
ENSMUSG00000061603	Akap6	12:53800369-54252002	XXuntreated	XX Active TP	OK	0.864576	1.75892	1.02463	2.44714	5e-05	0.000654638
ENSMUSG00000028030	Tbck	3:132347107-132501470	XXuntreated	XX Active TP	OK	5.00734	10.1762	1.02309	3.15014	5e-05	0.000654638
ENSMUSG00000004359	Spic	10:88137516-88147760	XXuntreated	XX Active TP	OK	0.484617	0.98485	1.02306	1.63874	0.0064	0.0364684
ENSMUSG00000040952	Rps19	7:25669389-25674825	XXuntreated	XX Active TP	OK	1479.55	3002.65	1.02107	3.33839	5e-05	0.000654638
ENSMUSG00000044647	Csrnp3	2:65683823-65869603	XXuntreated	XX Active TP	OK	1.34729	2.73304	1.02045	1.91307	0.001	0.00835457
ENSMUSG00000071604	Fam189a2	19:24047240-24105509	XXuntreated	XX Active TP	OK	2.29499	4.64754	1.01798	2.7114	5e-05	0.000654638
ENSMUSG00000037851	Iars	13:49777468-49829636	XXuntreated	XX Active TP	OK	53.8544	109.017	1.01742	1.64005	0.00795	0.0431443
ENSMUSG00000034377	Tulp4	17:6106436-6251128	XXuntreated	XX Active TP	OK	25.9378	52.4301	1.01534	2.73411	5e-05	0.000654638
ENSMUSG00000020178	Adora2a	10:74779687-74797533	XXuntreated	XX Active TP	OK	0.280422	0.566165	1.01362	1.72974	0.00675	0.0380098
ENSMUSG00000037001	Zfp39	11:58701654-58717727	XXuntreated	XX Active TP	OK	2.38754	4.8093	1.0103	2.18671	0.00035	0.00349316
ENSMUSG00000028788	Ptp4a2	4:129488462-129527247	XXuntreated	XX Active TP	OK	128.387	258.604	1.01025	2.30426	0.0002	0.00219733
ENSMUSG00000078495	Gm13157	4:147128082-147183949	XXuntreated	XX Active TP	OK	2.04393	4.1149	1.00951	2.44702	5e-05	0.000654638
ENSMUSG00000002996	Hbp1	12:32339733-32635400	XXuntreated	XX Active TP	OK	18.4202	37.0474	1.00808	2.44748	5e-05	0.000654638
ENSMUSG00000028195	Cyr61	3:145309934-145312949	XXuntreated	XX Active TP	OK	2.63474	5.29757	1.00767	2.69207	5e-05	0.000654638
ENSMUSG00000036800	Fam135b	15:71276107-71558268	XXuntreated	XX Active TP	OK	0.275867	0.554521	1.00727	1.85269	0.00325	0.0214367
ENSMUSG00000072772	Grcc10	6:124689200-124706542	XXuntreated	XX Active TP	OK	299.508	601.549	1.00609	4.26636	0.00045	0.004314
ENSMUSG00000027692	Tnik	3:28162135-28574780	XXuntreated	XX Active TP	OK	19.0016	38.1293	1.00478	2.97118	5e-05	0.000654638
ENSMUSG00000054423	Cadps	14:13205076-13655593	XXuntreated	XX Active TP	OK	1.14196	2.2879	1.00251	2.4899	5e-05	0.000654638
ENSMUSG00000027357	Crls1	2:132671734-132692521	XXuntreated	XX Active TP	OK	26.9404	53.9716	1.00243	3.16787	5e-05	0.000654638
ENSMUSG00000053825	Ppfia2	10:105902320-106370502	XXuntreated	XX Active TP	OK	0.354933	0.710818	1.00193	1.79042	0.0018	0.0134941
ENSMUSG00000038170	Pde4dip	3:97493746-97692630	XXuntreated	XX Active TP	OK	11.7261	23.4387	0.999166	3.54089	5e-05	0.000654638
ENSMUSG00000025323	Sp4	12:119473405-119539913	XXuntreated	XX Active TP	OK	3.26705	6.52917	0.998911	3.24781	5e-05	0.000654638
ENSMUSG00000039648	Ccbl1	2:30040643-30061367	XXuntreated	XX Active TP	OK	6.00517	11.9933	0.997948	2.63334	5e-05	0.000654638
ENSMUSG00000019806	Aig1	10:13366859-13588786	XXuntreated	XX Active TP	OK	4.58707	9.1369	0.994131	2.33276	5e-05	0.000654638
ENSMUSG00000034488	Edil3	13:88961076-89462828	XXuntreated	XX Active TP	OK	0.755738	1.50527	0.99406	2.10294	0.0004	0.00391572
ENSMUSG00000024614	Tmx3	18:90679545-90712659	XXuntreated	XX Active TP	OK	26.0761	51.9053	0.993156	3.50553	5e-05	0.000654638
ENSMUSG00000045999	AY036118	17:39985047-39985772	XXuntreated	XX Active TP	OK	701.955	1396.77	0.992642	3.99439	5e-05	0.000654638
ENSMUSG00000026004	1110028C15Rik	1:66747404-66864169	XXuntreated	XX Active TP	OK	8.12262	16.1434	0.990926	2.23628	0.00025	0.0026297
ENSMUSG00000052430	Bmpr1b	3:141500099-141832389	XXuntreated	XX Active TP	OK	8.89813	17.682	0.990711	3.0691	5e-05	0.000654638
ENSMUSG00000046743	Fat4	3:38773491-38910907	XXuntreated	XX Active TP	OK	2.58132	5.12775	0.990218	3.27382	5e-05	0.000654638
ENSMUSG00000003031	Cdkn1b	6:134870418-134875531	XXuntreated	XX Active TP	OK	41.1098	81.6276	0.989574	3.31685	5e-05	0.000654638
ENSMUSG00000026051	1500015O10Rik	1:43787446-43799423	XXuntreated	XX Active TP	OK	4.64661	9.2237	0.989166	2.82097	0.0003	0.00306219
ENSMUSG00000018796	Acsl1	8:47556394-47621405	XXuntreated	XX Active TP	OK	2.38044	4.72477	0.989016	1.68192	0.00625	0.0357098
ENSMUSG00000028364	Tnc	4:63620818-63810958	XXuntreated	XX Active TP	OK	221.865	440.218	0.988536	2.30255	0.0001	0.00120988
ENSMUSG00000048581	E130311K13Rik	3:63718605-63733394	XXuntreated	XX Active TP	OK	1.83696	3.64399	0.988197	2.05273	0.0007	0.0062348
ENSMUSG00000032030	Cul5	9:53422686-53489370	XXuntreated	XX Active TP	OK	21.6098	42.8494	0.987593	2.69554	0.0001	0.00120988
ENSMUSG00000039989	Cbx4	11:118938886-118947535	XXuntreated	XX Active TP	OK	14.5513	28.787	0.98427	2.65751	5e-05	0.000654638
ENSMUSG00000005625	Psmd4	3:94836615-94846536	XXuntreated	XX Active TP	OK	101.376	200.484	0.983768	2.24197	0.0004	0.00391572
ENSMUSG00000027642	Rpn2	2:157034285-157152055	XXuntreated	XX Active TP	OK	267.907	528.932	0.98135	4.25794	5e-05	0.000654638
ENSMUSG00000036707	Cab39	1:87690015-87748151	XXuntreated	XX Active TP	OK	52.8571	104.309	0.980697	2.07509	0.0014	0.0110369
ENSMUSG00000074698	Csnk2a1	2:152052574-152107588	XXuntreated	XX Active TP	OK	66.5973	131.353	0.979916	1.97753	0.00205	0.014901
ENSMUSG00000026384	Ptpn4	1:121554620-121734190	XXuntreated	XX Active TP	OK	16.0718	31.6934	0.979647	2.95535	5e-05	0.000654638
ENSMUSG00000074925	Ptar1	19:23761889-23795619	XXuntreated	XX Active TP	OK	6.09745	12.0078	0.977689	3.12709	5e-05	0.000654638
ENSMUSG00000055782	Abcd2	15:90976314-91022238	XXuntreated	XX Active TP	OK	2.13664	4.20577	0.977023	1.8285	0.0013	0.0103979
ENSMUSG00000034936	Arl4d	11:101526854-101529146	XXuntreated	XX Active TP	OK	2.66915	5.25203	0.976498	2.49897	0.0001	0.00120988
ENSMUSG00000040022	Rab11fip2	19:59978786-60019557	XXuntreated	XX Active TP	OK	4.62724	9.09286	0.974583	2.43603	5e-05	0.000654638
ENSMUSG00000022297	Fzd6	15:38837878-38869732	XXuntreated	XX Active TP	OK	0.184583	0.362716	0.974576	1.69106	0.00715	0.0397786
ENSMUSG00000034957	Cebpa	7:35904311-35906945	XXuntreated	XX Active TP	OK	2.55852	5.01989	0.972344	2.64329	5e-05	0.000654638
ENSMUSG00000051495	Irf2bp2	8:129090869-129117336	XXuntreated	XX Active TP	OK	16.7479	32.8583	0.972278	3.34287	5e-05	0.000654638
ENSMUSG00000024581	Napg	18:63137489-63159104	XXuntreated	XX Active TP	OK	11.9198	23.36	0.970682	2.502	0.00015	0.0017207
ENSMUSG00000019823	Mical1	10:41196119-41210175	XXuntreated	XX Active TP	OK	7.90537	15.4805	0.969546	1.83473	0.0082	0.0442096
ENSMUSG00000022762	Ncam2	16:81200941-81624530	XXuntreated	XX Active TP	OK	5.23423	10.2443	0.968778	3.01093	5e-05	0.000654638
ENSMUSG00000021754	Map3k1	13:112536635-112599201	XXuntreated	XX Active TP	OK	12.182	23.8227	0.967587	2.1935	0.0006	0.00549604
ENSMUSG00000060073	Psma3	12:72075607-72116819	XXuntreated	XX Active TP	OK	195.985	383.258	0.967571	4.45503	5e-05	0.000654638
ENSMUSG00000040972	Igsf21	4:139582760-139802699	XXuntreated	XX Active TP	OK	2.48782	4.85895	0.965762	2.29412	0.0001	0.00120988
ENSMUSG00000024548	Setbp1	18:78947118-79306130	XXuntreated	XX Active TP	OK	0.995299	1.94365	0.965563	2.74242	5e-05	0.000654638
ENSMUSG00000062866	Phactr2	10:12933200-13194202	XXuntreated	XX Active TP	OK	1.9386	3.78461	0.965125	2.41365	5e-05	0.000654638
ENSMUSG00000036390	Gadd45a	6:66985089-67030648	XXuntreated	XX Active TP	OK	6.64453	12.9697	0.964904	2.15496	0.0004	0.00391572
ENSMUSG00000037999	Arap2	5:62993683-63157437	XXuntreated	XX Active TP	OK	40.3815	78.7336	0.963286	2.09644	0.00255	0.0176194
ENSMUSG00000031433	Rbm41	X:136424049-136533134	XXuntreated	XX Active TP	OK	6.21827	12.1178	0.962539	1.84439	0.00115	0.00937007
ENSMUSG00000038127	Ccdc50	16:27388954-27452304	XXuntreated	XX Active TP	OK	31.9793	62.296	0.962003	2.08394	0.00235	0.0165933
ENSMUSG00000033883	D3Ertd254e	3:36058443-36065142	XXuntreated	XX Active TP	OK	4.8246	9.39557	0.961572	2.98946	5e-05	0.000654638
ENSMUSG00000026131	Dst	1:33965124-34365495	XXuntreated	XX Active TP	OK	6.49416	16.5479	0.959987	4.09413	5e-05	0.000654638
ENSMUSG00000078779	Zfp59	7:28627873-28641995	XXuntreated	XX Active TP	OK	1.18642	2.30777	0.959886	2.09465	0.00065	0.00587776
ENSMUSG00000029017	Pmpcb	5:21242958-21262970	XXuntreated	XX Active TP	OK	132.119	256.46	0.956893	2.28257	0.00095	0.00801363
ENSMUSG00000027555	Car13	3:14641726-14663002	XXuntreated	XX Active TP	OK	0.74437	1.44485	0.956827	2.00434	0.00245	0.0171119
ENSMUSG00000062742	Gm5239	18:35696236-35696605	XXuntreated	XX Active TP	OK	9.53853	18.492	0.955063	4.15889	0.0016	0.0122551
ENSMUSG00000084159	Gm12696	4:97188118-97189023	XXuntreated	XX Active TP	OK	21.7122	42.0782	0.954568	3.76586	5e-05	0.000654638
ENSMUSG00000060510	Zfp266	9:20237203-20367726	XXuntreated	XX Active TP	OK	20.7363	40.1767	0.954199	2.18112	0.00025	0.0026297
ENSMUSG00000074519	Etohi1	2:177757988-177768727	XXuntreated	XX Active TP	OK	2.94215	5.69531	0.952904	2.05881	0.0037	0.0237598
ENSMUSG00000017631	Abr	11:76230235-76435816	XXuntreated	XX Active TP	OK	24.91	48.1614	0.951154	2.74196	5e-05	0.000654638
ENSMUSG00000072694	1500011B03Rik	5:115258204-115273477	XXuntreated	XX Active TP	OK	10.5746	20.3564	0.944887	2.30384	0.0006	0.00549604
ENSMUSG00000091944	Gm17517	8:60255978-61390424	XXuntreated	XX Active TP	OK	0.397531	0.764032	0.942564	1.94943	0.001	0.00835457
ENSMUSG00000072704	2700089E24Rik	6:133055256-133057765	XXuntreated	XX Active TP	OK	39.4674	75.8228	0.941969	3.57888	5e-05	0.000654638
ENSMUSG00000085433	Gm16001	5:124561117-124562250	XXuntreated	XX Active TP	OK	2.17798	4.18372	0.941799	1.78454	0.00205	0.014901
ENSMUSG00000038594	Gm9766	10:53016059-53068936	XXuntreated	XX Active TP	OK	2.10325	4.03813	0.941067	2.1002	0.0012	0.00968166
ENSMUSG00000022500	Litaf	16:10959367-11066250	XXuntreated	XX Active TP	OK	28.9337	55.515	0.940125	3.18406	5e-05	0.000654638
ENSMUSG00000027613	Eif6	2:155645567-155660590	XXuntreated	XX Active TP	OK	92.0537	176.535	0.939407	4.56826	5e-05	0.000654638
ENSMUSG00000058331	Zfp85-rs1	13:67830198-67857775	XXuntreated	XX Active TP	OK	1.68301	3.22189	0.936868	2.0512	0.00035	0.00349316
ENSMUSG00000058093	AA987161	13:67690379-67710644	XXuntreated	XX Active TP	OK	2.64112	5.05563	0.936743	2.6711	5e-05	0.000654638
ENSMUSG00000041703	Zic5	14:122856016-122864899	XXuntreated	XX Active TP	OK	2.99089	5.72493	0.936683	1.57313	0.00635	0.0362114
ENSMUSG00000039166	Akap7	10:24888895-25027676	XXuntreated	XX Active TP	OK	14.0088	26.7854	0.935119	2.19087	0.0024	0.01685
ENSMUSG00000059708	Akap17b	X:34148308-34185390	XXuntreated	XX Active TP	OK	3.48783	6.66572	0.93443	2.26482	5e-05	0.000654638
ENSMUSG00000070709	1700049G17Rik	7:28692410-28716022	XXuntreated	XX Active TP	OK	2.02783	3.87496	0.934243	2.00831	0.00195	0.0142862
ENSMUSG00000032727	Mier3	13:112476385-112508804	XXuntreated	XX Active TP	OK	7.27555	13.8983	0.933783	2.78486	5e-05	0.000654638
ENSMUSG00000027423	Snx5	2:144075858-144106963	XXuntreated	XX Active TP	OK	133.017	254.017	0.933315	3.17847	0.00055	0.00511069
ENSMUSG00000024942	Capn1	19:5988545-6018426	XXuntreated	XX Active TP	OK	0.519358	0.991164	0.932393	1.81318	0.003	0.0200374
ENSMUSG00000030613	Ccdc90b	7:99709658-99785652	XXuntreated	XX Active TP	OK	13.8235	26.3669	0.931607	3.05677	5e-05	0.000654638
ENSMUSG00000073664	Nbeal1	1:60237442-60395172	XXuntreated	XX Active TP	OK	2.00237	3.81896	0.931471	2.03894	0.00105	0.00872801
ENSMUSG00000028232	Tmem68	4:3476187-3502000	XXuntreated	XX Active TP	OK	22.6323	43.1626	0.931396	1.71597	0.0037	0.0237598
ENSMUSG00000033411	Ctdspl2	2:121781736-121839378	XXuntreated	XX Active TP	OK	17.4046	33.1714	0.930467	2.90509	5e-05	0.000654638
ENSMUSG00000020694	Tlk2	11:105040120-105145273	XXuntreated	XX Active TP	OK	29.7049	56.5763	0.929497	2.8749	5e-05	0.000654638
ENSMUSG00000018848	Rars	11:35621882-35648008	XXuntreated	XX Active TP	OK	50.8835	96.9124	0.929484	3.13033	5e-05	0.000654638
ENSMUSG00000029614	Rpl6	5:121654489-121659250	XXuntreated	XX Active TP	OK	579.379	1101.76	0.927232	1.67704	0.0045	0.0275483
ENSMUSG00000024593	Megf10	18:57292743-57457121	XXuntreated	XX Active TP	OK	3.62028	6.88141	0.926601	2.9484	5e-05	0.000654638
ENSMUSG00000045128	Rpl18a	8:73418620-73421342	XXuntreated	XX Active TP	OK	264.861	503.21	0.925926	3.57656	5e-05	0.000654638
ENSMUSG00000046573	Lyrm4	13:36070665-36209226	XXuntreated	XX Active TP	OK	6.81705	12.9428	0.924931	2.94255	5e-05	0.000654638
ENSMUSG00000021094	Dhrs7	12:73751342-73765815	XXuntreated	XX Active TP	OK	17.3432	32.9248	0.924807	3.44015	5e-05	0.000654638
ENSMUSG00000030272	Camk1	6:113276965-113293978	XXuntreated	XX Active TP	OK	47.2801	89.7062	0.923975	2.83457	5e-05	0.000654638
ENSMUSG00000021482	1110018J18Rik	13:64391123-64414018	XXuntreated	XX Active TP	OK	4.79244	9.09125	0.923717	2.64476	5e-05	0.000654638
ENSMUSG00000034667	Xpot	10:121024435-121063372	XXuntreated	XX Active TP	OK	28.7535	54.5342	0.923424	3.13151	5e-05	0.000654638
ENSMUSG00000024515	Smad4	18:73798662-73863434	XXuntreated	XX Active TP	OK	61.7051	117.022	0.923313	1.69944	0.00385	0.0244791
ENSMUSG00000030301	Ccdc91	6:147391323-147581134	XXuntreated	XX Active TP	OK	9.21383	17.4709	0.923081	2.10621	0.0011	0.00905225
ENSMUSG00000074656	Eif2s2	2:154616831-154876748	XXuntreated	XX Active TP	OK	73.5796	139.503	0.922917	2.2312	0.00045	0.004314
ENSMUSG00000037805	Rpl10a	17:28465415-28467977	XXuntreated	XX Active TP	OK	300.394	568.65	0.920684	3.47291	5e-05	0.000654638
ENSMUSG00000063434	Sorcs3	19:48280514-48879995	XXuntreated	XX Active TP	OK	0.261491	0.494799	0.920082	1.72191	0.00285	0.01927
ENSMUSG00000058883	Zfp708	13:67170335-67198912	XXuntreated	XX Active TP	OK	2.56008	4.83641	0.91775	2.19462	0.00035	0.00349316
ENSMUSG00000022788	Fgd4	16:16417009-16600642	XXuntreated	XX Active TP	OK	2.41434	4.55955	0.917259	2.35051	5e-05	0.000654638
ENSMUSG00000030921	Trim30a	7:111557538-111613707	XXuntreated	XX Active TP	OK	0.82043	1.54877	0.916673	1.82627	0.0008	0.00695413
ENSMUSG00000020122	Egfr	11:16652205-16818161	XXuntreated	XX Active TP	OK	92.6369	174.745	0.915593	1.59078	0.0075	0.0412458
ENSMUSG00000024993	Fam45a	19:60887487-60912130	XXuntreated	XX Active TP	OK	18.4052	34.7175	0.915549	2.95506	0.0004	0.00391572
ENSMUSG00000027109	Sp3	2:72774483-72826734	XXuntreated	XX Active TP	OK	36.7709	69.3456	0.915239	2.86537	5e-05	0.000654638
ENSMUSG00000021028	Mbip	12:57429292-57446881	XXuntreated	XX Active TP	OK	7.57958	14.2749	0.913286	2.96179	5e-05	0.000654638
ENSMUSG00000030111	A2m	6:121586190-121629255	XXuntreated	XX Active TP	OK	3.36806	6.3431	0.91327	2.79358	5e-05	0.000654638
ENSMUSG00000022329	Stk3	15:34805250-35085561	XXuntreated	XX Active TP	OK	10.9588	20.6354	0.913029	2.98014	5e-05	0.000654638
ENSMUSG00000028121	Bcar3	3:122122697-122233098	XXuntreated	XX Active TP	OK	7.67903	14.4415	0.911222	2.91907	5e-05	0.000654638
ENSMUSG00000035234	Fam175a	5:101234210-101249984	XXuntreated	XX Active TP	OK	5.87307	11.04	0.910557	1.96005	0.0008	0.00695413
ENSMUSG00000031960	Aars	8:113557043-113581564	XXuntreated	XX Active TP	OK	54.5325	102.488	0.910263	1.84016	0.0042	0.0261657
ENSMUSG00000041180	Hectd2	19:36629128-36780131	XXuntreated	XX Active TP	OK	15.444	29.0068	0.909342	2.51153	0.0002	0.00219733
ENSMUSG00000051062	Fbll1	11:35610882-35612386	XXuntreated	XX Active TP	OK	0.934763	1.75461	0.908479	1.86913	0.00575	0.0334724
ENSMUSG00000038900	Rpl12	2:32731633-32820016	XXuntreated	XX Active TP	OK	760.718	1427.5	0.908055	2.82723	5e-05	0.000654638
ENSMUSG00000057396	Zfp759	13:67229161-67242723	XXuntreated	XX Active TP	OK	1.83725	3.44513	0.907012	2.29322	5e-05	0.000654638
ENSMUSG00000005610	Eif4g2	7:118211498-118226544	XXuntreated	XX Active TP	OK	542.619	1015.09	0.9036	1.9559	0.0083	0.0445381
ENSMUSG00000032839	Trpc1	9:95607045-95650777	XXuntreated	XX Active TP	OK	2.12475	3.97288	0.902892	2.2598	0.0001	0.00120988
ENSMUSG00000057895	Zfp105	9:122832189-122840146	XXuntreated	XX Active TP	OK	8.64765	16.1576	0.901831	2.58134	5e-05	0.000654638
ENSMUSG00000060802	B2m	2:121945843-122011925	XXuntreated	XX Active TP	OK	115.731	216.063	0.900674	3.51047	5e-05	0.000654638
ENSMUSG00000006720	Zfp184	13:22032242-22052648	XXuntreated	XX Active TP	OK	4.8566	9.06407	0.900213	2.38782	0.00065	0.00587776
ENSMUSG00000048490	Nrip1	16:76287644-76374072	XXuntreated	XX Active TP	OK	4.72283	8.81289	0.899963	2.7077	0.00015	0.0017207
ENSMUSG00000010914	Pdhx	2:102861231-102913670	XXuntreated	XX Active TP	OK	38.3587	71.411	0.896592	2.25533	0.0002	0.00219733
ENSMUSG00000071528	Usmg5	19:47142237-47165115	XXuntreated	XX Active TP	OK	622.881	1159.46	0.896425	2.88541	5e-05	0.000654638
ENSMUSG00000068015	Lrch1	14:75154479-75347684	XXuntreated	XX Active TP	OK	1.73182	3.22214	0.895732	2.15361	0.00015	0.0017207
ENSMUSG00000034751	Mast4	13:103483637-104124577	XXuntreated	XX Active TP	OK	4.29479	7.98784	0.895216	1.96327	0.00335	0.0219789
ENSMUSG00000055980	Irs1	1:82229675-82287991	XXuntreated	XX Active TP	OK	7.9523	14.7834	0.89453	2.42941	5e-05	0.000654638
ENSMUSG00000030839	Sergef	7:53698537-53895177	XXuntreated	XX Active TP	OK	7.60755	14.133	0.893566	2.20823	0.0007	0.0062348
ENSMUSG00000043313	Pcdhb19	18:37656650-37663781	XXuntreated	XX Active TP	OK	2.35701	4.37539	0.89245	2.82121	5e-05	0.000654638
ENSMUSG00000024084	Qpct	17:79451245-79489583	XXuntreated	XX Active TP	OK	11.4625	21.2674	0.891717	2.81736	5e-05	0.000654638
ENSMUSG00000042549	Gm16516	11:60734418-60745369	XXuntreated	XX Active TP	OK	1.25686	2.32679	0.88852	1.97867	0.00535	0.0316916
ENSMUSG00000037211	Spry1	3:37538868-37543520	XXuntreated	XX Active TP	OK	66.1862	122.515	0.888358	3.02461	5e-05	0.000654638
ENSMUSG00000035310	Lin54	5:100870936-100929658	XXuntreated	XX Active TP	OK	14.7859	27.3613	0.887913	1.99497	0.0007	0.0062348
ENSMUSG00000030619	Eed	7:97103165-97129493	XXuntreated	XX Active TP	OK	25.562	47.2764	0.88712	1.95461	0.00115	0.00937007
ENSMUSG00000073442	Gm16386	17:22921764-22954708	XXuntreated	XX Active TP	OK	0.984733	1.8187	0.8851	1.88269	0.00575	0.0334724
ENSMUSG00000029627	Zkscan14	5:145955814-145962751	XXuntreated	XX Active TP	OK	1.58539	2.92742	0.884791	1.98491	0.0033	0.0216989
ENSMUSG00000022615	Tymp	15:89203875-89207179	XXuntreated	XX Active TP	OK	2.48096	4.58103	0.884775	2.26427	0.00085	0.00729464
ENSMUSG00000034663	Bmp2k	5:97426707-97540615	XXuntreated	XX Active TP	OK	3.52631	6.50576	0.883559	2.4374	5e-05	0.000654638
ENSMUSG00000038151	Prdm1	10:44156982-44248307	XXuntreated	XX Active TP	OK	2.30823	4.25817	0.883449	1.64578	0.0056	0.0327795
ENSMUSG00000009079	Ewsr1	11:4969691-5006096	XXuntreated	XX Active TP	OK	399.478	736.131	0.881844	3.54869	0.0004	0.00391572
ENSMUSG00000037938	Chchd5	2:128955435-128959870	XXuntreated	XX Active TP	OK	10.6892	19.6896	0.881272	2.376	5e-05	0.000654638
ENSMUSG00000029309	Sparcl1	5:104508129-104548706	XXuntreated	XX Active TP	OK	92.6564	170.628	0.880895	2.26276	0.0002	0.00219733
ENSMUSG00000027878	Notch2	3:97817460-97954290	XXuntreated	XX Active TP	OK	3.7359	6.87805	0.880546	2.93715	5e-05	0.000654638
ENSMUSG00000037447	Arid5a	1:36364577-36380874	XXuntreated	XX Active TP	OK	4.93965	9.09269	0.880299	1.71392	0.0029	0.0195102
ENSMUSG00000000078	Klf6	13:5860734-5869639	XXuntreated	XX Active TP	OK	31.6226	58.1353	0.878457	3.19738	5e-05	0.000654638
ENSMUSG00000021514	Zfp369	13:65380121-65405529	XXuntreated	XX Active TP	OK	11.536	21.2024	0.878079	1.63326	0.0039	0.0247334
ENSMUSG00000004561	Mettl17	14:52504516-52516420	XXuntreated	XX Active TP	OK	26.9556	49.5367	0.877913	4.83646	0.00465	0.0283378
ENSMUSG00000034460	Six4	12:74200595-74215024	XXuntreated	XX Active TP	OK	0.542593	0.995761	0.875928	1.64167	0.0046	0.0280562
ENSMUSG00000033623	Pcgf3	5:108890250-108935995	XXuntreated	XX Active TP	OK	17.4328	31.9841	0.875552	2.06887	0.0014	0.0110369
ENSMUSG00000092490	Gm20482	7:9314989-9321994	XXuntreated	XX Active TP	OK	2.52575	4.63268	0.875132	1.65898	0.00415	0.0259305
ENSMUSG00000055116	Arntl	7:120350978-120457636	XXuntreated	XX Active TP	OK	12.4191	22.7668	0.874371	2.89107	5e-05	0.000654638
ENSMUSG00000078861	Zfp931	2:177802399-177813181	XXuntreated	XX Active TP	OK	6.29997	11.5412	0.873377	2.67735	0.00015	0.0017207
ENSMUSG00000053460	Ggcx	6:72364301-72380706	XXuntreated	XX Active TP	OK	4.82339	8.83326	0.872899	2.10931	0.0003	0.00306219
ENSMUSG00000055761	Nkain3	4:20046020-20706013	XXuntreated	XX Active TP	OK	3.22536	5.90535	0.872564	2.57468	0.0001	0.00120988
ENSMUSG00000078870	Gm14410	2:176968157-176991126	XXuntreated	XX Active TP	OK	1.51967	2.78071	0.871697	1.99392	0.0061	0.0349741
ENSMUSG00000027168	Pax6	2:105376236-105744721	XXuntreated	XX Active TP	OK	22.4038	40.9908	0.871557	1.55882	0.00645	0.0366688
ENSMUSG00000051323	Pcdh19	X:130117401-130241801	XXuntreated	XX Active TP	OK	4.06425	7.43547	0.871436	2.30922	5e-05	0.000654638
ENSMUSG00000028780	Sema3c	5:17080098-17236086	XXuntreated	XX Active TP	OK	2.57209	4.70094	0.870008	1.84321	0.00335	0.0219789
ENSMUSG00000022124	Fbxl3	14:103479455-103498783	XXuntreated	XX Active TP	OK	30.2415	55.2636	0.869799	2.20517	0.0002	0.00219733
ENSMUSG00000024640	Psat1	19:15979167-16021827	XXuntreated	XX Active TP	OK	229.652	419.378	0.868804	2.68612	0.0001	0.00120988
ENSMUSG00000063383	Zfp947	17:22281325-22303157	XXuntreated	XX Active TP	OK	1.50552	2.74808	0.868163	2.18015	0.0003	0.00306219
ENSMUSG00000030510	Lass3	7:73888389-73968579	XXuntreated	XX Active TP	OK	0.397894	0.726115	0.867815	1.68562	0.0071	0.0395747
ENSMUSG00000029009	Mthfr	4:147413185-147433660	XXuntreated	XX Active TP	OK	2.92523	5.33521	0.866996	1.83445	0.00355	0.0229658
ENSMUSG00000068823	Csde1	3:102824468-102862112	XXuntreated	XX Active TP	OK	100.807	183.83	0.866784	2.7691	5e-05	0.000654638
ENSMUSG00000031026	Trim66	7:116592519-116651648	XXuntreated	XX Active TP	OK	2.2036	4.01764	0.866489	1.56441	0.0083	0.0445381
ENSMUSG00000032531	Amotl2	9:102619001-102635748	XXuntreated	XX Active TP	OK	13.4655	24.5504	0.866478	1.90226	0.0054	0.0318858
ENSMUSG00000035873	Pawr	10:107769244-107851447	XXuntreated	XX Active TP	OK	3.18749	5.80967	0.866034	2.10386	0.0001	0.00120988
ENSMUSG00000063887	Nlgn1	3:25330732-26032656	XXuntreated	XX Active TP	OK	9.11106	16.6033	0.865777	2.74629	5e-05	0.000654638
ENSMUSG00000030714	Ccdc101	7:133792736-133819946	XXuntreated	XX Active TP	OK	36.9953	67.359	0.864527	3.98277	0.0004	0.00391572
ENSMUSG00000078546	2210404O09Rik	17:22016536-22045059	XXuntreated	XX Active TP	OK	1.65482	3.0128	0.864437	2.06896	0.00175	0.0131792
ENSMUSG00000054967	Zfp647	15:76741280-76748440	XXuntreated	XX Active TP	OK	4.19049	7.62237	0.863122	2.49071	0.0001	0.00120988
ENSMUSG00000026313	Hdac4	1:93829333-94044970	XXuntreated	XX Active TP	OK	7.29718	13.2725	0.863027	2.91201	5e-05	0.000654638
ENSMUSG00000030465	Psd3	8:70212980-70586185	XXuntreated	XX Active TP	OK	6.14128	11.1668	0.862604	2.25077	0.00035	0.00349316
ENSMUSG00000057842	Zfp595	13:67413933-67476746	XXuntreated	XX Active TP	OK	1.07315	1.94973	0.86143	1.62477	0.00915	0.0480553
ENSMUSG00000042747	Krtcap2	3:89038098-89053644	XXuntreated	XX Active TP	OK	207.68	377.206	0.860993	2.79605	5e-05	0.000654638
ENSMUSG00000028495	Rps6	4:86500563-86503316	XXuntreated	XX Active TP	OK	295.967	537.274	0.860221	2.9273	5e-05	0.000654638
ENSMUSG00000053205	Styx	14:45970853-45993451	XXuntreated	XX Active TP	OK	9.56595	17.362	0.859953	2.04244	0.0008	0.00695413
ENSMUSG00000034158	Lrrc58	16:37868474-37888944	XXuntreated	XX Active TP	OK	37.9424	68.8399	0.859434	2.71293	5e-05	0.000654638
ENSMUSG00000090867	Snhg1	19:8797985-8800932	XXuntreated	XX Active TP	OK	9.78741	17.7455	0.858454	2.70058	5e-05	0.000654638
ENSMUSG00000035992	Fnip1	11:54251700-54331737	XXuntreated	XX Active TP	OK	7.6909	13.9421	0.858218	2.94797	5e-05	0.000654638
ENSMUSG00000001289	Pfdn5	15:102156546-102168570	XXuntreated	XX Active TP	OK	296.909	538.165	0.858027	4.66366	5e-05	0.000654638
ENSMUSG00000038119	Cdon	9:35228712-35315236	XXuntreated	XX Active TP	OK	13.6721	24.78	0.857946	1.93064	0.00395	0.0249757
ENSMUSG00000025290	Rps24	14:25309902-25315368	XXuntreated	XX Active TP	OK	1129.96	2047.47	0.857565	2.63395	5e-05	0.000654638
ENSMUSG00000022354	Ndufb9	15:58765364-58771044	XXuntreated	XX Active TP	OK	189.088	342.558	0.85729	4.39578	5e-05	0.000654638
ENSMUSG00000019970	Sgk1	10:21601989-21719709	XXuntreated	XX Active TP	OK	9.29563	16.8345	0.856795	2.02621	0.00185	0.0137645
ENSMUSG00000021379	Id4	13:48139599-48359405	XXuntreated	XX Active TP	OK	1.47692	2.6734	0.856083	1.67555	0.00395	0.0249757
ENSMUSG00000060739	Nsa2	13:97837241-97907881	XXuntreated	XX Active TP	OK	60.0593	108.655	0.855289	2.84714	5e-05	0.000654638
ENSMUSG00000063730	Hsd3b2	3:98513177-98528499	XXuntreated	XX Active TP	OK	0.795852	1.43919	0.854683	1.92122	0.00205	0.014901
ENSMUSG00000023868	Pde10a	17:8718236-9179513	XXuntreated	XX Active TP	OK	6.20248	11.2129	0.854238	1.91669	0.00295	0.0197569
ENSMUSG00000020948	Klhl28	12:66043426-66066523	XXuntreated	XX Active TP	OK	3.88866	7.02885	0.854017	2.58808	0.0001	0.00120988
ENSMUSG00000032806	Slc10a3	X:71614555-71618688	XXuntreated	XX Active TP	OK	1.22404	2.21072	0.85286	1.72547	0.0029	0.0195102
ENSMUSG00000050890	Pdik1l	4:133830916-133843810	XXuntreated	XX Active TP	OK	10.8397	19.5581	0.851447	1.84412	0.0036	0.0232183
ENSMUSG00000057551	Zfp317	9:19445667-19452492	XXuntreated	XX Active TP	OK	18.038	32.5432	0.851318	2.20758	0.0003	0.00306219
ENSMUSG00000049225	Pdp1	4:11885330-11893599	XXuntreated	XX Active TP	OK	3.31017	5.96525	0.849679	2.1826	0.0002	0.00219733
ENSMUSG00000017057	Il13ra1	X:33652104-33711254	XXuntreated	XX Active TP	OK	0.557122	1.00398	0.849671	1.69128	0.0044	0.0270928
ENSMUSG00000015224	Cyp2j9	4:96235119-96258269	XXuntreated	XX Active TP	OK	7.67496	13.8262	0.849173	2.48532	5e-05	0.000654638
ENSMUSG00000027243	Harbi1	2:91551008-91561702	XXuntreated	XX Active TP	OK	3.69976	6.66491	0.849154	1.99511	0.00875	0.0464816
ENSMUSG00000091333	BC051077	5:117762528-117765548	XXuntreated	XX Active TP	OK	1.02813	1.84818	0.846084	1.86544	0.0043	0.026632
ENSMUSG00000016756	Cmah	13:24419288-24569154	XXuntreated	XX Active TP	OK	0.259458	0.466289	0.845723	1.3519	0.0043	0.026632
ENSMUSG00000026235	Epha4	1:77363759-77511663	XXuntreated	XX Active TP	OK	1.57587	2.83041	0.844861	2.32755	5e-05	0.000654638
ENSMUSG00000062078	Qk	17:10399335-10512245	XXuntreated	XX Active TP	OK	245.351	440.506	0.844312	1.81205	0.00185	0.0137645
ENSMUSG00000028385	Snx30	4:59818711-59917609	XXuntreated	XX Active TP	OK	3.05452	5.47095	0.840845	1.9101	0.0046	0.0280562
ENSMUSG00000034731	Dgkh	14:78969415-79124896	XXuntreated	XX Active TP	OK	1.53609	2.75114	0.840763	2.05922	0.0003	0.00306219
ENSMUSG00000057322	Rpl38	11:114529837-114533645	XXuntreated	XX Active TP	OK	714.915	1279.53	0.83977	2.95543	5e-05	0.000654638
ENSMUSG00000043639	Rbm20	19:53751795-53941570	XXuntreated	XX Active TP	OK	4.04806	7.23566	0.837896	1.90708	0.00455	0.027797
ENSMUSG00000039967	Zfp292	4:34750361-34830209	XXuntreated	XX Active TP	OK	5.42308	9.69316	0.837855	2.95443	5e-05	0.000654638
ENSMUSG00000059920	4930453N24Rik	16:64751576-64770987	XXuntreated	XX Active TP	OK	14.5681	26.0316	0.837448	2.41766	5e-05	0.000654638
ENSMUSG00000021843	Ktn1	14:48283430-48356238	XXuntreated	XX Active TP	OK	35.1889	62.8669	0.837181	2.87779	5e-05	0.000654638
ENSMUSG00000022114	Spry2	14:106291165-106296036	XXuntreated	XX Active TP	OK	108.697	194.163	0.836964	3.11578	5e-05	0.000654638
ENSMUSG00000024359	Hspa9	18:35097067-35114011	XXuntreated	XX Active TP	OK	212.675	379.458	0.835294	2.36538	5e-05	0.000654638
ENSMUSG00000027287	Snap23	2:120393406-120426991	XXuntreated	XX Active TP	OK	37.4004	66.7262	0.8352	1.75286	0.00495	0.0298106
ENSMUSG00000050071	Bex1	X:132748510-132760639	XXuntreated	XX Active TP	OK	22.8361	40.7407	0.835154	3.31879	5e-05	0.000654638
ENSMUSG00000044501	Zfp758	17:22498419-22514248	XXuntreated	XX Active TP	OK	3.18904	5.68923	0.835111	2.15247	0.00025	0.0026297
ENSMUSG00000024811	Tnks2	19:36908721-36967967	XXuntreated	XX Active TP	OK	81.8555	146.011	0.834923	1.63739	0.00945	0.0493337
ENSMUSG00000023235	Ccl25	8:4325209-4360020	XXuntreated	XX Active TP	OK	7.95315	14.1776	0.83401	1.70387	0.00915	0.0480553
ENSMUSG00000028426	Rad23b	4:55362914-55405109	XXuntreated	XX Active TP	OK	135.992	242.225	0.83283	2.1841	0.00015	0.0017207
ENSMUSG00000037736	Limch1	5:67137073-67448398	XXuntreated	XX Active TP	OK	14.6087	26.0171	0.832635	2.00306	0.002	0.0145948
ENSMUSG00000038301	Snx10	6:51473899-51540678	XXuntreated	XX Active TP	OK	13.6437	24.269	0.830881	1.89719	0.0008	0.00695413
ENSMUSG00000032890	Rims3	4:120527420-120569184	XXuntreated	XX Active TP	OK	2.26002	4.01829	0.830243	1.4075	0.0091	0.0478776
ENSMUSG00000046962	Zfp295	16:98168598-98183786	XXuntreated	XX Active TP	OK	4.71288	8.37603	0.829657	2.71044	5e-05	0.000654638
ENSMUSG00000020372	Gnb2l1	11:48613833-48630855	XXuntreated	XX Active TP	OK	1277.89	2270.8	0.829439	3.09258	5e-05	0.000654638
ENSMUSG00000025892	Gria4	9:4417898-4796234	XXuntreated	XX Active TP	OK	7.68074	13.6446	0.829013	2.48078	5e-05	0.000654638
ENSMUSG00000030087	Klf15	6:90412569-90425232	XXuntreated	XX Active TP	OK	5.9813	10.6235	0.828721	2.42809	5e-05	0.000654638
ENSMUSG00000034042	Gpbp1l1	4:116230262-116272871	XXuntreated	XX Active TP	OK	28.536	50.6818	0.828681	2.54676	0.0013	0.0103979
ENSMUSG00000034761	Map4k5	12:70904736-71087989	XXuntreated	XX Active TP	OK	13.6074	24.1666	0.828626	1.87485	0.00595	0.0343399
ENSMUSG00000035762	Tmem161b	13:84361900-84435571	XXuntreated	XX Active TP	OK	10.5621	18.7511	0.828082	1.77556	0.00165	0.012586
ENSMUSG00000025094	Slc18a2	19:59335367-59370502	XXuntreated	XX Active TP	OK	1.04213	1.84939	0.827514	1.87112	0.0011	0.00905225
ENSMUSG00000039246	Lyplal1	1:187911609-187941189	XXuntreated	XX Active TP	OK	2.68418	4.75889	0.826143	2.16624	0.00115	0.00937007
ENSMUSG00000006740	Kif5b	18:6200999-6242172	XXuntreated	XX Active TP	OK	77.1019	136.531	0.824386	2.238	0.00025	0.0026297
ENSMUSG00000027581	Stmn3	2:181041163-181049205	XXuntreated	XX Active TP	OK	41.2226	72.9925	0.824312	2.55672	5e-05	0.000654638
ENSMUSG00000026150	Mff	1:82583495-82748969	XXuntreated	XX Active TP	OK	132.79	235.104	0.824155	3.09938	5e-05	0.000654638
ENSMUSG00000060397	Zfp128	7:13466525-13478771	XXuntreated	XX Active TP	OK	2.77939	4.91965	0.823789	2.16127	0.0002	0.00219733
ENSMUSG00000031700	Gpt2	8:88016474-88051459	XXuntreated	XX Active TP	OK	89.7799	158.81	0.822838	1.84981	0.0013	0.0103979
ENSMUSG00000024298	Zfp871	17:32908180-32925232	XXuntreated	XX Active TP	OK	13.1773	23.3045	0.822554	2.32743	0.0001	0.00120988
ENSMUSG00000037110	Ralgapa2	2:146065614-146337762	XXuntreated	XX Active TP	OK	5.03221	8.89192	0.821303	1.66916	0.0083	0.0445381
ENSMUSG00000025978	Rftn2	1:55227002-55292466	XXuntreated	XX Active TP	OK	20.5366	36.2694	0.820552	2.71174	5e-05	0.000654638
ENSMUSG00000052629	Gm9885	7:85723715-85725920	XXuntreated	XX Active TP	OK	0.909647	1.60414	0.818424	1.76264	0.0056	0.0327795
ENSMUSG00000042743	Sgtb	13:104899820-104931815	XXuntreated	XX Active TP	OK	7.43545	13.1078	0.817935	2.4054	5e-05	0.000654638
ENSMUSG00000021266	Wars	12:110098239-110132384	XXuntreated	XX Active TP	OK	47.4269	83.6033	0.817855	2.62192	5e-05	0.000654638
ENSMUSG00000002083	Bbc3	7:16894964-16903554	XXuntreated	XX Active TP	OK	19.2286	33.8942	0.817786	1.77512	0.00185	0.0137645
ENSMUSG00000075020	E530001K10Rik	2:94092035-94104915	XXuntreated	XX Active TP	OK	4.97969	8.77224	0.81689	1.62088	0.0055	0.0323474
ENSMUSG00000082894	Gm6480	X:45077704-45079590	XXuntreated	XX Active TP	OK	1.11735	1.96761	0.816369	1.81863	0.0061	0.0349741
ENSMUSG00000030469	Zfp719	7:50834979-50848605	XXuntreated	XX Active TP	OK	9.18811	16.1654	0.815072	2.01106	0.0011	0.00905225
ENSMUSG00000028020	Glrb	3:80647520-80717582	XXuntreated	XX Active TP	OK	12.4326	21.8543	0.813792	2.23399	5e-05	0.000654638
ENSMUSG00000033350	Chst2	9:95301347-95307689	XXuntreated	XX Active TP	OK	21.6972	38.1331	0.81353	2.83181	5e-05	0.000654638
ENSMUSG00000071266	Zfp946	17:22561188-22593656	XXuntreated	XX Active TP	OK	5.14058	9.03354	0.813359	2.21557	5e-05	0.000654638
ENSMUSG00000036840	Siah1a	8:89247838-89270502	XXuntreated	XX Active TP	OK	16.1548	28.379	0.812864	2.97188	5e-05	0.000654638
ENSMUSG00000004591	Pkn2	3:142453865-142544968	XXuntreated	XX Active TP	OK	26.9318	47.2996	0.812516	2.36035	5e-05	0.000654638
ENSMUSG00000090841	Myl6	10:127927915-127930931	XXuntreated	XX Active TP	OK	244.452	428.829	0.810848	4.10908	5e-05	0.000654638
ENSMUSG00000058748	Zfp958	8:4625839-4629380	XXuntreated	XX Active TP	OK	8.57999	15.0476	0.810486	2.66189	0.00015	0.0017207
ENSMUSG00000028292	Rars2	4:34562205-34607416	XXuntreated	XX Active TP	OK	23.4934	41.1103	0.807245	2.04556	0.00085	0.00729464
ENSMUSG00000028456	Unc13b	4:43071824-43277745	XXuntreated	XX Active TP	OK	3.50054	6.12299	0.806657	1.56016	0.0087	0.0462326
ENSMUSG00000002617	Zfp40	17:23310835-23330219	XXuntreated	XX Active TP	OK	6.8869	12.0462	0.806649	1.50417	0.0086	0.0458162
ENSMUSG00000044022	Pcdhb21	18:37673305-37677967	XXuntreated	XX Active TP	OK	1.49622	2.61692	0.806549	2.15683	0.00035	0.00349316
ENSMUSG00000031246	Sh3bgrl	X:106290703-106395778	XXuntreated	XX Active TP	OK	126.206	220.677	0.806152	2.65516	0.0016	0.0122551
ENSMUSG00000035133	Arhgap5	12:53617063-53668839	XXuntreated	XX Active TP	OK	27.9331	48.8263	0.805683	2.78289	5e-05	0.000654638
ENSMUSG00000061544	Zfp229	17:21870690-21885935	XXuntreated	XX Active TP	OK	2.01239	3.51502	0.804626	2.29085	0.00015	0.0017207
ENSMUSG00000047721	Bola2	7:133830972-133840572	XXuntreated	XX Active TP	OK	125.626	219.424	0.804588	2.00336	0.00085	0.00729464
ENSMUSG00000020189	Osbpl8	10:110601857-110734303	XXuntreated	XX Active TP	OK	16.4739	28.7587	0.803818	2.8415	5e-05	0.000654638
ENSMUSG00000042246	Tmc7	7:125679356-125728250	XXuntreated	XX Active TP	OK	3.93467	6.86684	0.803405	1.93329	0.0052	0.0310387
ENSMUSG00000053347	Zfp943	17:22099518-22208135	XXuntreated	XX Active TP	OK	5.70977	9.96068	0.802812	2.47235	0.00015	0.0017207
ENSMUSG00000091562	Gm9581	16:59556677-59600712	XXuntreated	XX Active TP	OK	2.62306	4.57185	0.801525	2.12968	0.00035	0.00349316
ENSMUSG00000021796	Bmpr1a	14:35223919-35316527	XXuntreated	XX Active TP	OK	35.5775	61.982	0.800885	2.5337	5e-05	0.000654638
ENSMUSG00000024210	Ip6k3	17:27280913-27304709	XXuntreated	XX Active TP	OK	0.924716	1.60877	0.798879	1.73167	0.00755	0.0414439
ENSMUSG00000024302	Dtna	18:23573915-23818215	XXuntreated	XX Active TP	OK	13.3524	23.2258	0.798633	2.24615	0.0001	0.00120988
ENSMUSG00000002625	Akap8l	17:32458369-32487540	XXuntreated	XX Active TP	OK	13.7399	23.879	0.797364	2.53269	5e-05	0.000654638
ENSMUSG00000039033	Tasp1	2:139659215-139892541	XXuntreated	XX Active TP	OK	4.06689	7.06773	0.797321	2.04754	0.0004	0.00391572
ENSMUSG00000029993	Nfu1	6:86959229-86978455	XXuntreated	XX Active TP	OK	31.5192	54.6027	0.792741	2.4985	5e-05	0.000654638
ENSMUSG00000039943	Plcb4	2:135484746-135840329	XXuntreated	XX Active TP	OK	4.65723	8.0536	0.790162	1.78975	0.00435	0.0268631
ENSMUSG00000021557	Agtpbp1	13:59550895-59686588	XXuntreated	XX Active TP	OK	15.8903	27.4719	0.789811	2.2362	0.00305	0.0203073
ENSMUSG00000027981	Rnpc3	3:113258627-113333067	XXuntreated	XX Active TP	OK	9.76362	16.8726	0.789199	2.27414	0.0009	0.00767044
ENSMUSG00000051316	Taf7	18:37800555-37803858	XXuntreated	XX Active TP	OK	13.2302	22.8475	0.788205	2.05701	0.00065	0.00587776
ENSMUSG00000049878	Rlf	4:120817977-120887689	XXuntreated	XX Active TP	OK	7.44194	12.8267	0.785402	2.7176	5e-05	0.000654638
ENSMUSG00000048001	Hes5	4:154334878-154336480	XXuntreated	XX Active TP	OK	43.6	75.085	0.784198	1.63021	0.00375	0.023977
ENSMUSG00000022760	Thap7	16:17528074-17531229	XXuntreated	XX Active TP	OK	22.9545	39.5185	0.783753	1.94201	0.0011	0.00905225
ENSMUSG00000038132	Rbm24	13:46513668-46526459	XXuntreated	XX Active TP	OK	4.38205	7.53815	0.782606	2.41872	5e-05	0.000654638
ENSMUSG00000048264	Dip2c	13:9275773-9668174	XXuntreated	XX Active TP	OK	14.1732	24.3664	0.78173	2.6943	5e-05	0.000654638
ENSMUSG00000039095	En2	5:28492235-28500152	XXuntreated	XX Active TP	OK	0.667721	1.14732	0.780954	1.7022	0.0057	0.0332597
ENSMUSG00000044562	Rasip1	7:52877180-52894463	XXuntreated	XX Active TP	OK	1.41234	2.42553	0.780208	1.75988	0.00585	0.0339346
ENSMUSG00000049516	Spty2d1	7:54245765-54263781	XXuntreated	XX Active TP	OK	10.1413	17.4134	0.779955	2.81554	5e-05	0.000654638
ENSMUSG00000034998	Foxn2	17:88840050-88889873	XXuntreated	XX Active TP	OK	13.0583	22.4108	0.779226	2.48203	5e-05	0.000654638
ENSMUSG00000018449	Rpain	11:70783714-70791335	XXuntreated	XX Active TP	OK	50.341	86.3901	0.779132	2.86738	0.00035	0.00349316
ENSMUSG00000025545	Clybl	14:122580915-122801454	XXuntreated	XX Active TP	OK	11.2292	19.2649	0.778718	1.84642	0.00155	0.01194
ENSMUSG00000024963	Dnajc4	19:7062400-7067008	XXuntreated	XX Active TP	OK	6.2325	10.6801	0.777046	2.36752	0.0013	0.0103979
ENSMUSG00000022255	Mtdh	15:34012448-34072141	XXuntreated	XX Active TP	OK	64.5251	110.542	0.776661	2.19219	0.0003	0.00306219
ENSMUSG00000027550	Lrrcc1	3:14533787-14572658	XXuntreated	XX Active TP	OK	4.29612	7.3591	0.776495	2.14239	0.00075	0.00661258
ENSMUSG00000024283	Wac	18:7868829-7973545	XXuntreated	XX Active TP	OK	86.2898	147.776	0.776146	2.68637	0.0002	0.00219733
ENSMUSG00000027091	Zc3h15	2:83484591-83504779	XXuntreated	XX Active TP	OK	60.9235	104.296	0.775606	2.68826	0.00035	0.00349316
ENSMUSG00000029486	Mrpl1	5:96638511-96695746	XXuntreated	XX Active TP	OK	8.81185	15.0786	0.774988	2.32915	0.0001	0.00120988
ENSMUSG00000029385	Ccng2	5:93696282-93705257	XXuntreated	XX Active TP	OK	14.2019	24.2975	0.774722	1.95757	0.0007	0.0062348
ENSMUSG00000025260	Hsd17b10	X:148436387-148438985	XXuntreated	XX Active TP	OK	47.4808	81.2207	0.774504	2.63817	5e-05	0.000654638
ENSMUSG00000002825	Qtrt1	9:21216280-21224721	XXuntreated	XX Active TP	OK	9.72422	16.6304	0.774165	2.59391	0.00025	0.0026297
ENSMUSG00000016028	Celsr1	15:85729187-85864207	XXuntreated	XX Active TP	OK	1.24149	2.12317	0.774148	2.23112	0.00015	0.0017207
ENSMUSG00000036528	Ppfibp2	7:114738564-114901510	XXuntreated	XX Active TP	OK	10.0338	17.1586	0.774056	2.42594	5e-05	0.000654638
ENSMUSG00000005413	Hmox1	8:77617489-77624495	XXuntreated	XX Active TP	OK	37.645	64.3682	0.773891	1.86553	0.00085	0.00729464
ENSMUSG00000037416	Dmxl1	18:49992666-50124739	XXuntreated	XX Active TP	OK	5.01931	8.57629	0.772866	2.74839	5e-05	0.000654638
ENSMUSG00000022216	Psme1	14:56196959-56204139	XXuntreated	XX Active TP	OK	64.7638	110.608	0.772199	3.63244	5e-05	0.000654638
ENSMUSG00000060771	Tsga10	1:37811416-37922143	XXuntreated	XX Active TP	OK	3.23963	5.53182	0.771925	1.70398	0.0033	0.0216989
ENSMUSG00000037720	Tmem33	5:67651803-67682700	XXuntreated	XX Active TP	OK	56.1281	95.8189	0.771586	1.46816	0.00885	0.046912
ENSMUSG00000057841	Rpl32	6:115755522-115758765	XXuntreated	XX Active TP	OK	1508.88	2575.86	0.771576	3.98022	5e-05	0.000654638
ENSMUSG00000041482	Fam38b	18:63169866-63546837	XXuntreated	XX Active TP	OK	1.48206	2.52905	0.770991	1.69531	0.00325	0.0214367
ENSMUSG00000054737	Zfp182	X:20606064-20639442	XXuntreated	XX Active TP	OK	1.96011	3.34446	0.770841	1.93359	0.0017	0.0128418
ENSMUSG00000038065	2410066E13Rik	6:54631733-54653845	XXuntreated	XX Active TP	OK	0.896627	1.52899	0.769997	1.66378	0.00345	0.0224561
ENSMUSG00000013622	0610007C21Rik	5:31338408-31357006	XXuntreated	XX Active TP	OK	107.619	183.496	0.769816	2.76696	0.0001	0.00120988
ENSMUSG00000039456	Morc3	16:93832365-93876317	XXuntreated	XX Active TP	OK	7.59461	12.9484	0.769726	2.70323	5e-05	0.000654638
ENSMUSG00000071415	Rpl23	11:97638840-97643751	XXuntreated	XX Active TP	OK	1135.31	1935.43	0.769563	2.65558	0.0003	0.00306219
ENSMUSG00000019907	Ppp1r12a	10:107599248-107714631	XXuntreated	XX Active TP	OK	31.02	52.8747	0.76938	2.68256	5e-05	0.000654638
ENSMUSG00000020078	Vps26a	10:61917590-61949553	XXuntreated	XX Active TP	OK	27.6076	47.0551	0.769288	2.61103	5e-05	0.000654638
ENSMUSG00000052812	Atad2b	12:4924209-5050853	XXuntreated	XX Active TP	OK	6.06748	10.3364	0.768561	2.51739	5e-05	0.000654638
ENSMUSG00000038910	Plcl2	17:50648871-50827818	XXuntreated	XX Active TP	OK	8.54531	14.5508	0.767897	2.71501	5e-05	0.000654638
ENSMUSG00000037499	Nenf	1:193130667-193142073	XXuntreated	XX Active TP	OK	12.8535	21.8688	0.766713	2.74246	0.00135	0.0106939
ENSMUSG00000024099	Ndufv2	17:66428134-66450899	XXuntreated	XX Active TP	OK	179.254	304.796	0.765842	2.65065	5e-05	0.000654638
ENSMUSG00000074637	Sox2	3:34003359-34581541	XXuntreated	XX Active TP	OK	133.37	226.679	0.76522	2.45784	5e-05	0.000654638
ENSMUSG00000028057	Rit1	3:88520759-88534971	XXuntreated	XX Active TP	OK	44.3352	75.347	0.765098	2.98581	0.0001	0.00120988
ENSMUSG00000005362	Crbn	6:106719113-106750068	XXuntreated	XX Active TP	OK	15.7089	26.6926	0.764858	1.62046	0.00475	0.0288287
ENSMUSG00000019960	Dusp6	10:98725864-98730122	XXuntreated	XX Active TP	OK	102.746	174.452	0.763745	2.6756	5e-05	0.000654638
ENSMUSG00000056608	Chd9	8:93352733-93578407	XXuntreated	XX Active TP	OK	3.43352	5.81908	0.761104	2.18778	0.0003	0.00306219
ENSMUSG00000090673	Gm340	19:41656859-41661026	XXuntreated	XX Active TP	OK	2.14393	3.63324	0.761	2.09602	0.00065	0.00587776
ENSMUSG00000039105	Atp6v1g1	4:63205805-63211784	XXuntreated	XX Active TP	OK	98.5083	166.831	0.760068	3.21237	5e-05	0.000654638
ENSMUSG00000017291	Taok1	11:77321600-77421317	XXuntreated	XX Active TP	OK	24.3329	41.1826	0.759131	2.49559	5e-05	0.000654638
ENSMUSG00000028936	Rpl22	4:151699850-151708180	XXuntreated	XX Active TP	OK	566.671	959.01	0.759034	2.0809	0.0002	0.00219733
ENSMUSG00000058835	Abi1	2:22750840-22895761	XXuntreated	XX Active TP	OK	52.5012	88.8315	0.758721	1.55746	0.00785	0.042664
ENSMUSG00000063362	Alg11	8:23171192-23182099	XXuntreated	XX Active TP	OK	8.29568	14.0354	0.75864	1.92716	0.0034	0.0222184
ENSMUSG00000030313	Dennd5b	6:148936592-149050202	XXuntreated	XX Active TP	OK	5.66261	9.57968	0.75851	1.74469	0.00375	0.023977
ENSMUSG00000038535	Zfp280d	9:72122705-72257750	XXuntreated	XX Active TP	OK	8.10353	13.7059	0.75818	2.43054	5e-05	0.000654638
ENSMUSG00000020015	Cdk17	10:92623620-92773880	XXuntreated	XX Active TP	OK	45.8236	77.4288	0.75678	2.27848	0.0003	0.00306219
ENSMUSG00000019124	Scrn1	6:54455883-54516483	XXuntreated	XX Active TP	OK	4.02483	6.80052	0.756715	2.24686	0.0001	0.00120988
ENSMUSG00000044786	Zfp36	7:29161802-29164274	XXuntreated	XX Active TP	OK	3.84831	6.50067	0.756364	2.11303	0.00085	0.00729464
ENSMUSG00000053641	Dennd4a	9:64659146-64767474	XXuntreated	XX Active TP	OK	5.30091	8.94639	0.755067	2.05758	0.0012	0.00968166
ENSMUSG00000007989	Fzd3	14:65819862-65881300	XXuntreated	XX Active TP	OK	18.4512	31.1218	0.754209	1.90548	0.00185	0.0137645
ENSMUSG00000023809	Rps6ka2	17:7374463-7507662	XXuntreated	XX Active TP	OK	9.47169	15.9753	0.754148	1.8755	0.00085	0.00729464
ENSMUSG00000050556	Kcnb1	2:166928877-167066104	XXuntreated	XX Active TP	OK	1.31274	2.21367	0.753862	1.78336	0.00405	0.0254451
ENSMUSG00000059146	Ntrk3	7:85337247-85723294	XXuntreated	XX Active TP	OK	8.94804	15.0866	0.753628	2.27614	5e-05	0.000654638
ENSMUSG00000040710	St8sia4	1:97484260-97564171	XXuntreated	XX Active TP	OK	0.925952	1.56064	0.753126	1.85693	0.0019	0.013989
ENSMUSG00000022710	Usp7	16:8688814-8792401	XXuntreated	XX Active TP	OK	57.0724	96.1336	0.752246	2.23195	0.00365	0.0234794
ENSMUSG00000032740	Ccdc88a	11:29273657-29410812	XXuntreated	XX Active TP	OK	27.3979	46.1415	0.752001	1.59055	0.00555	0.0325769
ENSMUSG00000021188	Trip11	12:103072252-103153545	XXuntreated	XX Active TP	OK	7.35258	12.3767	0.751307	1.83362	0.0024	0.01685
ENSMUSG00000050310	Rictor	15:6658380-6750398	XXuntreated	XX Active TP	OK	3.13774	5.28146	0.75121	2.44503	5e-05	0.000654638
ENSMUSG00000047139	Cd24a	10:43298974-43304068	XXuntreated	XX Active TP	OK	50.1604	84.4141	0.750935	2.82155	5e-05	0.000654638
ENSMUSG00000060938	Rpl26	11:68715084-68720491	XXuntreated	XX Active TP	OK	546.188	919.169	0.750933	2.57671	5e-05	0.000654638
ENSMUSG00000035151	Elmod2	8:85836920-85856385	XXuntreated	XX Active TP	OK	8.79356	14.7948	0.750576	2.00768	0.00105	0.00872801
ENSMUSG00000049164	Zfp518a	19:40985982-40992437	XXuntreated	XX Active TP	OK	2.57519	4.3308	0.749953	2.36183	5e-05	0.000654638
ENSMUSG00000039202	Abhd2	7:86418086-86510394	XXuntreated	XX Active TP	OK	23.7088	39.8703	0.749895	2.60319	5e-05	0.000654638
ENSMUSG00000058291	Zfp68	5:139045843-139060989	XXuntreated	XX Active TP	OK	19.1855	32.2624	0.749838	2.46546	5e-05	0.000654638
ENSMUSG00000030615	Tmem126a	7:97599209-97605739	XXuntreated	XX Active TP	OK	48.1579	80.9274	0.748855	2.46387	5e-05	0.000654638
ENSMUSG00000053768	Chchd3	6:32740975-33010260	XXuntreated	XX Active TP	OK	122.204	205.268	0.748214	3.09784	5e-05	0.000654638
ENSMUSG00000035759	Bbs10	10:110735734-110738792	XXuntreated	XX Active TP	OK	1.12948	1.8963	0.74752	1.74346	0.0062	0.0354788
ENSMUSG00000040006	BC013529	10:7487744-7512620	XXuntreated	XX Active TP	OK	16.3172	27.3743	0.746433	2.28451	0.00095	0.00801363
ENSMUSG00000054519	Zfp867	11:59274698-59285976	XXuntreated	XX Active TP	OK	3.28213	5.5043	0.745929	2.10117	0.0001	0.00120988
ENSMUSG00000091803	Cox16	12:82459846-82658445	XXuntreated	XX Active TP	OK	65.226	109.328	0.745144	1.6952	0.0041	0.0256505
ENSMUSG00000025794	Rpl14	9:120480631-120483770	XXuntreated	XX Active TP	OK	747.422	1252.57	0.744895	2.3697	5e-05	0.000654638
ENSMUSG00000081051	Gm15427	1:97395141-97395805	XXuntreated	XX Active TP	OK	5.02999	8.42924	0.744848	1.52318	0.0095	0.0494902
ENSMUSG00000035235	Trim13	14:62217062-62224783	XXuntreated	XX Active TP	OK	3.17735	5.3241	0.744714	1.74662	0.0027	0.0184409
ENSMUSG00000025235	Bbs4	9:59169772-59201315	XXuntreated	XX Active TP	OK	2.04699	3.42737	0.743598	1.93333	0.0024	0.01685
ENSMUSG00000043542	Fam164a	3:7503425-7553848	XXuntreated	XX Active TP	OK	3.61968	6.06046	0.743565	2.12437	0.00015	0.0017207
ENSMUSG00000042271	Nxt2	X:138661312-138674235	XXuntreated	XX Active TP	OK	17.7823	29.7721	0.743515	2.50594	5e-05	0.000654638
ENSMUSG00000025381	Cnpy2	10:127759514-127764243	XXuntreated	XX Active TP	OK	50.4334	84.3504	0.742016	3.1794	5e-05	0.000654638
ENSMUSG00000090852	Tnfrsf22	7:150820710-150835566	XXuntreated	XX Active TP	OK	7.21933	12.054	0.739569	2.00985	0.00385	0.0244791
ENSMUSG00000001542	Ell2	13:75844931-75909804	XXuntreated	XX Active TP	OK	3.91759	6.5368	0.738617	2.16645	0.0003	0.00306219
ENSMUSG00000021712	Trim23	13:104968876-104993452	XXuntreated	XX Active TP	OK	11.5067	19.1988	0.738533	1.83555	0.0056	0.0327795
ENSMUSG00000027111	Itga6	2:71583672-71696473	XXuntreated	XX Active TP	OK	84.9794	141.637	0.737013	2.31348	5e-05	0.000654638
ENSMUSG00000049232	Tigd2	6:59158863-59162027	XXuntreated	XX Active TP	OK	4.75212	7.9195	0.736838	2.33037	0.0001	0.00120988
ENSMUSG00000051486	Pcdhb11	18:37581071-37584686	XXuntreated	XX Active TP	OK	1.56775	2.61125	0.736042	1.8716	0.0023	0.0162868
ENSMUSG00000025104	Hdgfrp3	7:89003886-89079359	XXuntreated	XX Active TP	OK	9.5486	15.8879	0.73457	2.44418	5e-05	0.000654638
ENSMUSG00000031202	Rab39b	X:72817384-72823570	XXuntreated	XX Active TP	OK	5.25156	8.73364	0.733838	2.19387	0.0003	0.00306219
ENSMUSG00000060244	Alyref2	1:173432926-173434881	XXuntreated	XX Active TP	OK	3.12125	5.18629	0.732579	1.52357	0.0073	0.040431
ENSMUSG00000031337	Mtm1	X:68463941-68568866	XXuntreated	XX Active TP	OK	6.06919	10.0589	0.728904	2.22597	0.0001	0.00120988
ENSMUSG00000009927	Rps25	9:44215796-44226090	XXuntreated	XX Active TP	OK	672.149	1113.96	0.72884	3.38251	0.0001	0.00120988
ENSMUSG00000038664	Herc1	9:66198256-66362400	XXuntreated	XX Active TP	OK	7.48323	12.3995	0.728552	1.75916	0.00345	0.0224561
ENSMUSG00000002102	Psmc3	2:90894165-90910574	XXuntreated	XX Active TP	OK	246.912	409.008	0.728135	3.12191	0.00065	0.00587776
ENSMUSG00000042439	Zfp532	18:65739883-65849088	XXuntreated	XX Active TP	OK	20.5352	33.9883	0.72694	2.53194	5e-05	0.000654638
ENSMUSG00000024293	Esco1	18:10566509-10610350	XXuntreated	XX Active TP	OK	7.15877	11.8423	0.726168	2.06885	0.00025	0.0026297
ENSMUSG00000032724	Abtb2	2:103406466-103558580	XXuntreated	XX Active TP	OK	16.4033	27.1318	0.726	2.43541	5e-05	0.000654638
ENSMUSG00000040596	Pogk	1:168309227-168339994	XXuntreated	XX Active TP	OK	21.4579	35.4741	0.725255	1.83375	0.0018	0.0134941
ENSMUSG00000042729	Wdr74	19:8810328-8815113	XXuntreated	XX Active TP	OK	30.9368	51.1335	0.724946	2.90358	0.0001	0.00120988
ENSMUSG00000020277	Pfkl	10:77449691-77472828	XXuntreated	XX Active TP	OK	16.3207	26.9705	0.724679	1.49793	0.00735	0.0406623
ENSMUSG00000038056	Mll3	5:24777611-25004601	XXuntreated	XX Active TP	OK	9.10905	15.0526	0.724639	1.89104	0.00225	0.0160323
ENSMUSG00000022022	Mtrf1	14:79797578-79823457	XXuntreated	XX Active TP	OK	3.46724	5.72771	0.724171	2.02681	0.0022	0.0157366
ENSMUSG00000062647	Rpl7a	2:26766283-26768838	XXuntreated	XX Active TP	OK	713.344	1177.81	0.723438	2.47635	0.0002	0.00219733
ENSMUSG00000052516	Robo2	16:73892550-74412070	XXuntreated	XX Active TP	OK	8.95761	14.7869	0.723138	1.77736	0.0054	0.0318858
ENSMUSG00000037902	Sirpa	2:129418570-129457964	XXuntreated	XX Active TP	OK	32.0443	52.8923	0.72299	1.95102	0.00165	0.012586
ENSMUSG00000053070	9230110C19Rik	9:8021671-8042823	XXuntreated	XX Active TP	OK	4.77648	7.87858	0.721987	1.47602	0.0093	0.0486707
ENSMUSG00000002846	4930455C21Rik	16:38498428-38522747	XXuntreated	XX Active TP	OK	21.9594	36.2099	0.721544	2.36644	5e-05	0.000654638
ENSMUSG00000051705	Senp8	9:59582065-59598456	XXuntreated	XX Active TP	OK	2.42036	3.98981	0.7211	1.94708	0.0007	0.0062348
ENSMUSG00000040044	Orc3	4:34518044-34562193	XXuntreated	XX Active TP	OK	24.5886	40.4975	0.719839	2.21232	0.0003	0.00306219
ENSMUSG00000060636	Rpl35a	16:32914185-33127781	XXuntreated	XX Active TP	OK	392.278	645.932	0.719508	1.90077	0.0007	0.0062348
ENSMUSG00000079055	Slc8a3	12:82298901-82434167	XXuntreated	XX Active TP	OK	3.5142	5.77973	0.717805	1.78998	0.00235	0.0165933
ENSMUSG00000024576	Csnk1a1	18:61714927-61749715	XXuntreated	XX Active TP	OK	133.54	219.609	0.717659	2.30436	0.00025	0.0026297
ENSMUSG00000061477	Rps7	12:29315711-29320818	XXuntreated	XX Active TP	OK	509.632	837.99	0.717475	2.92225	5e-05	0.000654638
ENSMUSG00000051379	Flrt3	2:140221044-142218702	XXuntreated	XX Active TP	OK	4.72679	7.76904	0.716875	1.8775	0.0012	0.00968166
ENSMUSG00000019916	P4ha1	10:58786043-58836052	XXuntreated	XX Active TP	OK	24.6595	40.5196	0.716476	2.45468	0.0001	0.00120988
ENSMUSG00000060743	H3f3a	1:182730962-182746990	XXuntreated	XX Active TP	OK	421.12	691.787	0.716097	3.38872	0.0004	0.00391572
ENSMUSG00000020964	Sel1l	12:93044482-93087597	XXuntreated	XX Active TP	OK	28.2165	46.3384	0.71567	1.73316	0.00395	0.0249757
ENSMUSG00000011831	Evi5	5:108173813-108304126	XXuntreated	XX Active TP	OK	36.7554	55.3869	0.715427	1.53054	0.0082	0.0442096
ENSMUSG00000027088	Phospho2	2:69627679-69638062	XXuntreated	XX Active TP	OK	10.0721	16.5269	0.714447	2.37928	0.00025	0.0026297
ENSMUSG00000055480	Zfp458	13:67355853-67370004	XXuntreated	XX Active TP	OK	0.897295	1.47194	0.714063	1.64012	0.00745	0.041047
ENSMUSG00000058440	Nrf1	6:29997987-30103458	XXuntreated	XX Active TP	OK	21.8546	35.8427	0.713741	2.27632	0.00045	0.004314
ENSMUSG00000042737	Dpm3	3:89063279-89071001	XXuntreated	XX Active TP	OK	82.8765	135.828	0.712746	2.1721	0.0001	0.00120988
ENSMUSG00000000197	Nalcn	14:123675862-124026366	XXuntreated	XX Active TP	OK	0.991322	1.6246	0.712655	1.73596	0.003	0.0200374
ENSMUSG00000083594	Gm13722	2:85930492-85933558	XXuntreated	XX Active TP	OK	1.75663	2.87797	0.712239	1.84659	0.0023	0.0162868
ENSMUSG00000021510	A530054K11Rik	13:67717937-67738690	XXuntreated	XX Active TP	OK	2.61016	4.27562	0.711994	2.02906	0.00045	0.004314
ENSMUSG00000024055	Cyp4f13	17:33061632-33084347	XXuntreated	XX Active TP	OK	5.75026	9.41736	0.711695	1.73234	0.0045	0.0275483
ENSMUSG00000049929	Lpar4	X:104115963-104129239	XXuntreated	XX Active TP	OK	1.97568	3.23417	0.711051	1.98339	0.00135	0.0106939
ENSMUSG00000042505	Acn9	6:6906003-6991770	XXuntreated	XX Active TP	OK	2.2275	3.64611	0.710935	1.55082	0.0065	0.0368541
ENSMUSG00000043716	Rpl7	1:16091375-16094743	XXuntreated	XX Active TP	OK	1015.11	1657.26	0.707175	2.59005	0.00015	0.0017207
ENSMUSG00000042745	Id1	2:152561986-152563146	XXuntreated	XX Active TP	OK	13.4191	21.8979	0.706511	1.94643	0.00055	0.00511069
ENSMUSG00000027667	Zfp639	3:32414216-32419607	XXuntreated	XX Active TP	OK	18.3482	29.9363	0.706256	2.64835	5e-05	0.000654638
ENSMUSG00000027162	Lin7c	2:109731009-109741160	XXuntreated	XX Active TP	OK	41.5854	67.8298	0.705843	1.97428	0.00135	0.0106939
ENSMUSG00000009535	Rnmt	18:68460008-68484506	XXuntreated	XX Active TP	OK	20.598	33.5833	0.705238	2.13138	0.0007	0.0062348
ENSMUSG00000033813	Tcea1	1:4797868-4887987	XXuntreated	XX Active TP	OK	54.8184	89.3033	0.704053	2.17938	0.0005	0.00469613
ENSMUSG00000070923	Klhl9	4:88364195-88368369	XXuntreated	XX Active TP	OK	51.8833	84.4938	0.703575	2.40973	0.0001	0.00120988
ENSMUSG00000062006	Rpl34	3:130429748-130433316	XXuntreated	XX Active TP	OK	741.528	1207.53	0.703483	2.36684	5e-05	0.000654638
ENSMUSG00000023170	Gps2	11:69727389-69730093	XXuntreated	XX Active TP	OK	25.4411	41.4221	0.703241	2.14808	0.00025	0.0026297
ENSMUSG00000028397	Kdm4c	4:73888400-74051764	XXuntreated	XX Active TP	OK	12.0002	19.5345	0.702968	2.07874	0.0012	0.00968166
ENSMUSG00000021832	Psmc6	14:45949503-45969367	XXuntreated	XX Active TP	OK	67.1944	109.35	0.702538	2.70881	5e-05	0.000654638
ENSMUSG00000024014	Pim1	17:29598840-29632390	XXuntreated	XX Active TP	OK	1.77196	2.88319	0.702317	1.51151	0.009	0.047554
ENSMUSG00000020198	Ap3d1	10:80169722-80204956	XXuntreated	XX Active TP	OK	22.1863	36.0873	0.701826	2.52636	5e-05	0.000654638
ENSMUSG00000033955	Tnks1bp1	2:84888178-84913205	XXuntreated	XX Active TP	OK	23.3559	37.9859	0.701679	1.90178	0.00505	0.0303143
ENSMUSG00000031843	Mphosph6	8:120315544-120325829	XXuntreated	XX Active TP	OK	28.6472	46.5812	0.701355	2.82604	5e-05	0.000654638
ENSMUSG00000028982	Slc25a33	4:149118144-149148386	XXuntreated	XX Active TP	OK	5.84759	9.50217	0.700413	1.99273	0.0027	0.0184409
ENSMUSG00000063172	Hspb11	4:106926197-106952543	XXuntreated	XX Active TP	OK	19.5725	31.7751	0.699069	2.08603	0.00145	0.0112989
ENSMUSG00000026872	Zeb2	2:44839153-44972915	XXuntreated	XX Active TP	OK	19.0712	30.9586	0.698945	2.09487	0.00105	0.00872801
ENSMUSG00000028214	Gem	4:11631603-11641899	XXuntreated	XX Active TP	OK	5.14492	8.35121	0.698836	1.8918	0.0008	0.00695413
ENSMUSG00000046330	Rpl37a	1:72757833-72760383	XXuntreated	XX Active TP	OK	571.194	926.996	0.698582	3.67508	5e-05	0.000654638
ENSMUSG00000023892	Zfp51	17:21587315-21602555	XXuntreated	XX Active TP	OK	3.41605	5.54076	0.697757	2.02295	0.0015	0.0116334
ENSMUSG00000039634	Zfp189	4:49534047-49544389	XXuntreated	XX Active TP	OK	6.3192	10.2482	0.697558	2.14107	0.00025	0.0026297
ENSMUSG00000035919	Bbs9	9:22280158-22692724	XXuntreated	XX Active TP	OK	9.77369	15.8332	0.695974	1.8208	0.00745	0.041047
ENSMUSG00000039405	Prss23	7:96656294-96666096	XXuntreated	XX Active TP	OK	8.37781	13.5648	0.695223	2.27315	0.00015	0.0017207
ENSMUSG00000030417	Pdcd5	7:36427000-36432540	XXuntreated	XX Active TP	OK	149.782	242.508	0.695168	3.01406	5e-05	0.000654638
ENSMUSG00000040021	Lats1	10:7401006-7436256	XXuntreated	XX Active TP	OK	12.8624	20.8227	0.694998	2.388	5e-05	0.000654638
ENSMUSG00000037960	1110007C09Rik	13:49298319-49311395	XXuntreated	XX Active TP	OK	11.7958	19.0861	0.694245	1.78097	0.00205	0.014901
ENSMUSG00000020267	Hint1	11:54679884-54684003	XXuntreated	XX Active TP	OK	380.067	614.875	0.694041	2.36913	5e-05	0.000654638
ENSMUSG00000022790	Igsf11	16:38901583-39027272	XXuntreated	XX Active TP	OK	6.8887	11.1319	0.692401	2.0192	0.0007	0.0062348
ENSMUSG00000054428	Atpif1	4:132086469-132089574	XXuntreated	XX Active TP	OK	400.772	647.562	0.692237	4.17594	5e-05	0.000654638
ENSMUSG00000053774	Ubxn7	16:32332337-32393833	XXuntreated	XX Active TP	OK	16.9509	27.3698	0.691218	1.60635	0.00435	0.0268631
ENSMUSG00000028552	Eps15	4:108952872-109060422	XXuntreated	XX Active TP	OK	31.1841	50.3416	0.690941	2.19982	0.00045	0.004314
ENSMUSG00000032413	Rasa2	9:96439718-96532036	XXuntreated	XX Active TP	OK	5.30764	8.56425	0.690256	1.91865	0.0009	0.00767044
ENSMUSG00000040118	Cacna2d1	5:15440508-15880329	XXuntreated	XX Active TP	OK	7.82221	12.6171	0.689736	1.83633	0.00145	0.0112989
ENSMUSG00000022641	Bbx	16:50191956-50432503	XXuntreated	XX Active TP	OK	7.44565	12.0063	0.689324	2.17395	0.0001	0.00120988
ENSMUSG00000071722	Spin4	X:92217845-92222021	XXuntreated	XX Active TP	OK	2.35004	3.78884	0.689073	1.98622	0.00095	0.00801363
ENSMUSG00000027601	Mtfr1	3:19087326-19120817	XXuntreated	XX Active TP	OK	14.6481	23.6136	0.688904	2.07142	0.00035	0.00349316
ENSMUSG00000021000	Ctage5	12:60230706-60292570	XXuntreated	XX Active TP	OK	28.4719	45.8812	0.688364	1.9353	0.0015	0.0116334
ENSMUSG00000039485	Tspyl4	10:34008093-34138358	XXuntreated	XX Active TP	OK	11.623	18.727	0.688137	2.4244	0.0002	0.00219733
ENSMUSG00000029534	St7	6:17642932-17893025	XXuntreated	XX Active TP	OK	15.9099	25.6329	0.688068	1.53619	0.0071	0.0395747
ENSMUSG00000020427	Igfbp3	11:7106088-7113926	XXuntreated	XX Active TP	OK	264.94	426.773	0.687805	1.92546	0.00115	0.00937007
ENSMUSG00000041268	Dmxl2	9:54212964-54349567	XXuntreated	XX Active TP	OK	5.07863	8.17986	0.687636	1.67633	0.0087	0.0462326
ENSMUSG00000053965	Pde5a	3:122432075-122562292	XXuntreated	XX Active TP	OK	1.16548	1.87702	0.687524	1.7259	0.00355	0.0229658
ENSMUSG00000030029	Lrig1	6:94450307-94650152	XXuntreated	XX Active TP	OK	92.8942	149.533	0.6868	1.73369	0.0053	0.0314583
ENSMUSG00000073147	5031425E22Rik	5:22937627-22939737	XXuntreated	XX Active TP	OK	2.6675	4.29115	0.685874	1.83445	0.00405	0.0254451
ENSMUSG00000010517	Faf1	4:109349192-109636565	XXuntreated	XX Active TP	OK	22.6486	36.4315	0.685764	1.90919	0.0012	0.00968166
ENSMUSG00000022012	Enox1	14:77556622-78121214	XXuntreated	XX Active TP	OK	2.19388	3.52748	0.685153	1.83796	0.0031	0.0205663
ENSMUSG00000039220	Ppp1r10	17:36053378-36069226	XXuntreated	XX Active TP	OK	29.9182	48.0974	0.684936	1.92976	0.00405	0.0254451
ENSMUSG00000027253	Lrp4	2:91297667-91354058	XXuntreated	XX Active TP	OK	8.95456	14.3853	0.683904	1.98751	0.00085	0.00729464
ENSMUSG00000024038	Ndufv3	17:31657059-31668266	XXuntreated	XX Active TP	OK	110.307	177.2	0.68386	1.82972	0.0011	0.00905225
ENSMUSG00000021007	Spata7	12:99866366-99908025	XXuntreated	XX Active TP	OK	4.28025	6.8747	0.6836	1.77969	0.00185	0.0137645
ENSMUSG00000025907	Rb1cc1	1:6196277-6266729	XXuntreated	XX Active TP	OK	24.5681	39.44	0.682873	1.92251	0.0018	0.0134941
ENSMUSG00000079283	2310009B15Rik	1:140748555-140753431	XXuntreated	XX Active TP	OK	13.6119	21.8509	0.682827	2.57223	0.0043	0.026632
ENSMUSG00000022629	Kif21a	15:90763706-90880382	XXuntreated	XX Active TP	OK	5.83563	9.36437	0.682293	2.11555	0.00025	0.0026297
ENSMUSG00000058558	Rpl5	5:108329520-108416104	XXuntreated	XX Active TP	OK	548.599	880.025	0.681792	2.62658	0.0004	0.00391572
ENSMUSG00000093778	RP23-71K9.1.1	1:42749784-42751670	XXuntreated	XX Active TP	OK	5.83198	9.35187	0.681269	2.082	0.0016	0.0122551
ENSMUSG00000030539	Sema4b	7:87331726-87371280	XXuntreated	XX Active TP	OK	15.5141	24.8751	0.681122	2.27675	0.0001	0.00120988
ENSMUSG00000008575	Nfib	4:81936076-82351654	XXuntreated	XX Active TP	OK	42.067	67.4449	0.681019	1.7845	0.00595	0.0343399
ENSMUSG00000071660	Ttc9c	19:8883564-8893823	XXuntreated	XX Active TP	OK	28.8634	46.2646	0.680667	1.99081	0.00065	0.00587776
ENSMUSG00000027206	Cops2	2:125656039-125977740	XXuntreated	XX Active TP	OK	61.5534	98.6511	0.680497	2.183	0.00205	0.014901
ENSMUSG00000066551	Hmgb1	5:149858277-149865089	XXuntreated	XX Active TP	OK	461.449	739.335	0.680057	2.51912	0.00435	0.0268631
ENSMUSG00000056383	AI987944	7:48629141-48648630	XXuntreated	XX Active TP	OK	4.84549	7.76222	0.679826	2.02307	0.0024	0.01685
ENSMUSG00000028898	Trnau1ap	4:131867677-131885453	XXuntreated	XX Active TP	OK	36.732	58.7674	0.677977	1.88168	0.00165	0.012586
ENSMUSG00000016559	H3f3b	11:115883225-115889276	XXuntreated	XX Active TP	OK	284.516	455.168	0.677889	1.96504	0.00085	0.00729464
ENSMUSG00000028268	Gbp3	3:142223015-142236173	XXuntreated	XX Active TP	OK	6.99915	11.1971	0.677868	1.78818	0.00215	0.015446
ENSMUSG00000037754	Ppp1r16b	2:158491133-158592070	XXuntreated	XX Active TP	OK	6.07227	9.71035	0.677288	2.30457	5e-05	0.000654638
ENSMUSG00000028134	Ptbp2	3:119421659-119486306	XXuntreated	XX Active TP	OK	34.6679	55.4284	0.677024	2.52358	0.0001	0.00120988
ENSMUSG00000040289	Hey1	3:8663361-8667039	XXuntreated	XX Active TP	OK	12.8457	20.5045	0.674658	2.4306	0.00035	0.00349316
ENSMUSG00000039693	5730528L13Rik	4:48552806-48574791	XXuntreated	XX Active TP	OK	33.4739	53.4304	0.674622	2.54582	0.0008	0.00695413
ENSMUSG00000021701	Plk2	13:111185251-111191052	XXuntreated	XX Active TP	OK	67.6521	107.958	0.674262	2.43488	0.00015	0.0017207
ENSMUSG00000024592	C330018D20Rik	18:57115486-57135022	XXuntreated	XX Active TP	OK	5.98062	9.5426	0.674088	1.57126	0.0053	0.0314583
ENSMUSG00000076431	Sox4	13:29034916-29045582	XXuntreated	XX Active TP	OK	93.512	149.192	0.673944	1.84516	0.00145	0.0112989
ENSMUSG00000028223	Decr1	4:15844386-15872654	XXuntreated	XX Active TP	OK	9.78161	15.6025	0.673639	2.17854	0.0007	0.0062348
ENSMUSG00000042670	Immp1l	2:105744794-105805715	XXuntreated	XX Active TP	OK	19.123	30.4824	0.672667	2.54479	0.00065	0.00587776
ENSMUSG00000058638	Zfp110	7:13420109-13435926	XXuntreated	XX Active TP	OK	12.1639	19.3871	0.672493	1.98458	0.00055	0.00511069
ENSMUSG00000036087	Slain2	5:73305534-73370068	XXuntreated	XX Active TP	OK	12.755	20.3254	0.67222	2.05201	0.0014	0.0110369
ENSMUSG00000003226	Ranbp2	10:57909599-57956903	XXuntreated	XX Active TP	OK	14.9515	23.8186	0.671798	2.40461	5e-05	0.000654638
ENSMUSG00000024376	Epb4.1l4a	18:33955980-34166860	XXuntreated	XX Active TP	OK	15.101	24.0372	0.670625	2.44633	5e-05	0.000654638
ENSMUSG00000020029	Nudt4	10:95009640-95026801	XXuntreated	XX Active TP	OK	119.101	189.485	0.669898	2.08811	0.0004	0.00391572
ENSMUSG00000071281	Zfp71-rs1	13:67806242-67830056	XXuntreated	XX Active TP	OK	4.66946	7.42671	0.669468	1.57893	0.00605	0.0347816
ENSMUSG00000033307	Mif	10:75322097-75322995	XXuntreated	XX Active TP	OK	209.927	333.48	0.667714	3.70193	5e-05	0.000654638
ENSMUSG00000027620	Rbm39	2:155972974-156005974	XXuntreated	XX Active TP	OK	136.694	217.065	0.667182	1.81185	0.00135	0.0106939
ENSMUSG00000003992	Ssbp2	13:91599887-91925753	XXuntreated	XX Active TP	OK	30.2641	48.0496	0.666916	2.41936	0.0002	0.00219733
ENSMUSG00000020105	Lrig3	10:125403274-125452415	XXuntreated	XX Active TP	OK	1.3219	2.09843	0.666695	1.69401	0.00595	0.0343399
ENSMUSG00000048186	Bend7	2:4638876-4723188	XXuntreated	XX Active TP	OK	2.91225	4.61754	0.664993	1.66988	0.0035	0.0227216
ENSMUSG00000020022	Ndufa12	10:93661699-93684188	XXuntreated	XX Active TP	OK	83.1428	131.804	0.664731	2.03046	0.00035	0.00349316
ENSMUSG00000060149	BC002059	17:17088502-17111119	XXuntreated	XX Active TP	OK	4.2277	6.70179	0.664672	1.89001	0.0037	0.0237598
ENSMUSG00000035840	Lysmd3	13:81796804-81810887	XXuntreated	XX Active TP	OK	3.2869	5.20932	0.664368	1.95714	0.00185	0.0137645
ENSMUSG00000063550	Nup98	7:109268967-109358634	XXuntreated	XX Active TP	OK	17.5079	27.7468	0.664312	2.20428	0.00015	0.0017207
ENSMUSG00000058779	Tomm20	8:129458042-129469723	XXuntreated	XX Active TP	OK	81.8499	129.662	0.663701	2.49836	5e-05	0.000654638
ENSMUSG00000030471	Zdhhc13	7:56044372-56082810	XXuntreated	XX Active TP	OK	11.4232	18.0958	0.663693	1.86084	0.00085	0.00729464
ENSMUSG00000038508	Gdf15	8:73153291-73156355	XXuntreated	XX Active TP	OK	21.7918	34.5022	0.662907	2.15728	0.00025	0.0026297
ENSMUSG00000030660	Pik3c2a	7:123480789-123586972	XXuntreated	XX Active TP	OK	8.20128	12.98	0.662372	2.3121	0.00015	0.0017207
ENSMUSG00000048279	Sacs	14:61757293-61877327	XXuntreated	XX Active TP	OK	4.08036	6.45514	0.661754	2.19841	0.0001	0.00120988
ENSMUSG00000029587	Zfp12	5:143996841-144010513	XXuntreated	XX Active TP	OK	12.0573	19.071	0.661483	1.57306	0.0074	0.0408475
ENSMUSG00000021012	Zc3h14	12:99985177-100139694	XXuntreated	XX Active TP	OK	28.8153	45.5766	0.661457	2.1284	0.0007	0.0062348
ENSMUSG00000037966	Ninj1	13:49282853-49291613	XXuntreated	XX Active TP	OK	18.87	29.8396	0.661135	1.85121	0.00135	0.0106939
ENSMUSG00000024528	Srfbp1	18:52625346-52650392	XXuntreated	XX Active TP	OK	15.4463	24.4227	0.660961	2.40955	0.0005	0.00469613
ENSMUSG00000061524	Zic2	14:122874603-122879074	XXuntreated	XX Active TP	OK	6.64131	10.5006	0.66093	1.76907	0.00265	0.0181748
ENSMUSG00000035161	Ints6	14:63282503-63448963	XXuntreated	XX Active TP	OK	5.45864	8.63034	0.660877	2.24607	0.0002	0.00219733
ENSMUSG00000021646	Mccc2	13:100718487-100785594	XXuntreated	XX Active TP	OK	17.6036	27.8152	0.66	1.70172	0.0071	0.0395747
ENSMUSG00000019947	Arid5b	10:67558340-67741474	XXuntreated	XX Active TP	OK	3.3224	5.24662	0.659165	1.87085	0.00155	0.01194
ENSMUSG00000025949	Pikfyve	1:65233323-65320586	XXuntreated	XX Active TP	OK	7.23392	11.4159	0.658192	2.27778	5e-05	0.000654638
ENSMUSG00000058546	Rpl23a	11:77990212-77997086	XXuntreated	XX Active TP	OK	1032.2	1628.66	0.65796	3.26416	0.00045	0.004314
ENSMUSG00000086635	4932415G12Rik	10:94136237-94151358	XXuntreated	XX Active TP	OK	0.996103	1.57133	0.65762	1.56557	0.00955	0.0496982
ENSMUSG00000052062	Pard3b	1:61685397-62688858	XXuntreated	XX Active TP	OK	1.97775	3.1193	0.657363	1.80331	0.0017	0.0128418
ENSMUSG00000036501	Fam13b	18:34569076-34666477	XXuntreated	XX Active TP	OK	5.72774	9.03039	0.656822	1.92421	0.0012	0.00968166
ENSMUSG00000024897	Apba1	19:23833365-24024087	XXuntreated	XX Active TP	OK	1.3467	2.12312	0.656759	1.51734	0.0075	0.0412458
ENSMUSG00000025932	Eya1	1:14159034-14300281	XXuntreated	XX Active TP	OK	6.17934	9.74071	0.656572	2.03542	0.00025	0.0026297
ENSMUSG00000028568	Btf3l4	4:108486899-108506219	XXuntreated	XX Active TP	OK	100.871	158.879	0.65542	1.71242	0.00265	0.0181748
ENSMUSG00000032253	Phip	9:82759765-82869096	XXuntreated	XX Active TP	OK	9.54015	15.0155	0.654372	2.13372	0.00035	0.00349316
ENSMUSG00000022687	Boc	16:44485157-44559010	XXuntreated	XX Active TP	OK	1.97289	3.1051	0.654332	1.74137	0.0024	0.01685
ENSMUSG00000016239	Lonrf3	X:33868347-33902336	XXuntreated	XX Active TP	OK	5.95498	9.36102	0.65257	1.86974	0.0016	0.0122551
ENSMUSG00000047907	Tshz2	2:169458512-169897316	XXuntreated	XX Active TP	OK	4.17329	6.55722	0.651901	1.98628	0.0018	0.0134941
ENSMUSG00000002395	Use1	8:73890746-73893631	XXuntreated	XX Active TP	OK	49.7604	78.0903	0.650146	2.80067	5e-05	0.000654638
ENSMUSG00000020640	Itsn2	12:4599813-4745225	XXuntreated	XX Active TP	OK	6.17007	9.67452	0.648902	2.11698	0.0005	0.00469613
ENSMUSG00000024056	Ndc80	17:71845439-71876197	XXuntreated	XX Active TP	OK	18.1284	28.4208	0.648692	2.19117	0.00025	0.0026297
ENSMUSG00000046417	BC046404	11:62418385-62462025	XXuntreated	XX Active TP	OK	7.31366	11.4654	0.648621	1.74392	0.00375	0.023977
ENSMUSG00000022205	Sub1	15:11911093-11926738	XXuntreated	XX Active TP	OK	298.078	467.222	0.648418	1.79315	0.00165	0.012586
ENSMUSG00000021448	Shc3	13:51526409-51662453	XXuntreated	XX Active TP	OK	48.9296	76.6841	0.648221	2.26627	0.0001	0.00120988
ENSMUSG00000037722	Gnpnat1	14:45996008-46008477	XXuntreated	XX Active TP	OK	4.14752	6.49995	0.648182	1.94691	0.00155	0.01194
ENSMUSG00000053317	Sec61b	4:47487529-47496114	XXuntreated	XX Active TP	OK	99.1495	155.338	0.647731	2.05884	0.0003	0.00306219
ENSMUSG00000037286	Stag1	9:100498216-100858964	XXuntreated	XX Active TP	OK	28.2526	44.2509	0.647322	1.73269	0.0065	0.0368541
ENSMUSG00000020646	Mboat2	12:25516463-25645166	XXuntreated	XX Active TP	OK	24.7088	38.6982	0.647244	1.96426	0.00095	0.00801363
ENSMUSG00000024589	Nedd4l	18:65047409-65377480	XXuntreated	XX Active TP	OK	6.4209	10.0485	0.646137	1.62944	0.0052	0.0310387
ENSMUSG00000038510	Rpf2	10:39943051-39966785	XXuntreated	XX Active TP	OK	21.5339	33.679	0.645242	2.44837	0.00035	0.00349316
ENSMUSG00000027177	Hipk3	2:104266637-104334603	XXuntreated	XX Active TP	OK	6.83726	10.6934	0.645225	1.66594	0.00545	0.0320788
ENSMUSG00000021668	Polk	13:97250643-97312440	XXuntreated	XX Active TP	OK	6.36678	9.95501	0.644858	1.59816	0.0062	0.0354788
ENSMUSG00000057863	Rpl36	17:56752817-56753666	XXuntreated	XX Active TP	OK	640.377	1001.19	0.644722	4.58049	0.0002	0.00219733
ENSMUSG00000016481	Cr1l	1:196929982-196957764	XXuntreated	XX Active TP	OK	11.5706	18.0874	0.644529	1.95508	0.0008	0.00695413
ENSMUSG00000063760	Rnf217	10:31222118-31328990	XXuntreated	XX Active TP	OK	3.91852	6.12543	0.644501	1.83326	0.0054	0.0318858
ENSMUSG00000019782	Rwdd1	10:33716360-33739430	XXuntreated	XX Active TP	OK	68.0348	106.324	0.644118	2.59601	0.0004	0.00391572
ENSMUSG00000052713	Zfp608	18:55047698-55239068	XXuntreated	XX Active TP	OK	7.18738	11.2299	0.6438	2.21088	0.0003	0.00306219
ENSMUSG00000092607	Scnm1	3:94933640-94937934	XXuntreated	XX Active TP	OK	35.6182	55.647	0.64369	1.97401	0.00175	0.0131792
ENSMUSG00000028580	Pum1	4:130219235-130337479	XXuntreated	XX Active TP	OK	26.9844	42.1404	0.643079	1.94621	0.0033	0.0216989
ENSMUSG00000063047	Zfp780b	7:28747726-28759804	XXuntreated	XX Active TP	OK	1.88527	2.94353	0.642775	1.62717	0.0085	0.0453813
ENSMUSG00000055839	Tceb2	17:23961706-23965958	XXuntreated	XX Active TP	OK	312.078	487.136	0.642418	3.8839	5e-05	0.000654638
ENSMUSG00000073702	Rpl31	1:39424695-39535592	XXuntreated	XX Active TP	OK	247.676	386.556	0.642225	2.57411	0.00035	0.00349316
ENSMUSG00000032580	Rbm5	9:107642825-107673333	XXuntreated	XX Active TP	OK	29.2828	45.6843	0.641644	2.40756	0.00025	0.0026297
ENSMUSG00000043190	Rfesd	13:76138982-76156160	XXuntreated	XX Active TP	OK	1.85668	2.89635	0.641508	1.52219	0.0077	0.0420648
ENSMUSG00000021010	Npas3	12:54349663-55173162	XXuntreated	XX Active TP	OK	26.0652	40.6383	0.640717	2.11669	0.0002	0.00219733
ENSMUSG00000029376	Mthfd2l	5:91360221-91450386	XXuntreated	XX Active TP	OK	8.22404	12.8218	0.640674	2.1496	0.0008	0.00695413
ENSMUSG00000033006	Sox10	15:78985342-78994920	XXuntreated	XX Active TP	OK	2.62987	4.09939	0.640418	1.50028	0.00955	0.0496982
ENSMUSG00000028861	Mrps15	4:125724168-125732776	XXuntreated	XX Active TP	OK	45.9631	71.6306	0.640099	2.08472	0.00025	0.0026297
ENSMUSG00000023791	Pigx	16:32084503-32099824	XXuntreated	XX Active TP	OK	35.2041	54.7844	0.638022	2.37154	0.00065	0.00587776
ENSMUSG00000063659	Zfp238	1:179374791-179380891	XXuntreated	XX Active TP	OK	27.8321	43.3061	0.637819	2.15687	0.0001	0.00120988
ENSMUSG00000047414	Flrt2	12:96930435-97023425	XXuntreated	XX Active TP	OK	4.52003	7.03288	0.637784	1.84107	0.0012	0.00968166
ENSMUSG00000022454	Nell2	15:94459615-95359137	XXuntreated	XX Active TP	OK	48.7423	75.8274	0.637544	2.11505	0.0004	0.00391572
ENSMUSG00000033916	Chmp2a	7:13617354-13620126	XXuntreated	XX Active TP	OK	104.624	162.732	0.637281	2.87373	0.00015	0.0017207
ENSMUSG00000032035	Ets1	9:32443805-32565405	XXuntreated	XX Active TP	OK	15.2332	23.6883	0.636957	2.15381	0.0001	0.00120988
ENSMUSG00000053012	Krcc1	6:71163933-71272227	XXuntreated	XX Active TP	OK	30.192	46.9489	0.636925	2.46277	5e-05	0.000654638
ENSMUSG00000053560	Ier2	8:87185229-87186751	XXuntreated	XX Active TP	OK	13.8147	21.4523	0.63493	2.25259	0.00105	0.00872801
ENSMUSG00000039158	Akna	4:63028158-63064479	XXuntreated	XX Active TP	OK	5.00794	7.76519	0.632803	2.03504	0.0003	0.00306219
ENSMUSG00000028382	Rod1	4:59484739-59562832	XXuntreated	XX Active TP	OK	21.8821	33.9247	0.632582	1.71497	0.007	0.0391942
ENSMUSG00000075376	Rc3h2	2:37225588-37278423	XXuntreated	XX Active TP	OK	10.0716	15.6119	0.632349	2.19234	0.0003	0.00306219
ENSMUSG00000028173	Wls	3:159502700-159598797	XXuntreated	XX Active TP	OK	48.4558	75.094	0.632027	2.01934	0.00055	0.00511069
ENSMUSG00000021114	Atp6v1d	12:79941711-79962625	XXuntreated	XX Active TP	OK	57.5547	89.1432	0.63119	2.16055	0.0002	0.00219733
ENSMUSG00000039046	Usp6nl	2:6243712-6367436	XXuntreated	XX Active TP	OK	7.91269	12.255	0.631134	1.55833	0.00695	0.0389584
ENSMUSG00000022019	Tdrd3	14:87816389-87945315	XXuntreated	XX Active TP	OK	11.6106	17.9807	0.631	1.91667	0.00045	0.004314
ENSMUSG00000027222	Pex16	2:92205202-92221374	XXuntreated	XX Active TP	OK	7.62454	11.8015	0.630252	1.5677	0.0069	0.0387514
ENSMUSG00000014361	Mertk	2:128524691-128628630	XXuntreated	XX Active TP	OK	2.39127	3.70024	0.629838	1.73076	0.00355	0.0229658
ENSMUSG00000064360	mt-Nd3	MT:9458-9806	XXuntreated	XX Active TP	OK	5168.02	7994.19	0.629341	4.40947	0.0017	0.0128418
ENSMUSG00000032497	Lrrfip2	9:111020614-111128172	XXuntreated	XX Active TP	OK	11.38	17.6016	0.629201	2.08586	5e-05	0.000654638
ENSMUSG00000087687	2900053A13Rik	8:3621574-3625545	XXuntreated	XX Active TP	OK	11.3461	17.5432	0.628711	2.06382	0.0034	0.0222184
ENSMUSG00000024998	Plce1	19:38598686-38859588	XXuntreated	XX Active TP	OK	3.73556	5.772	0.627747	2.04538	0.00025	0.0026297
ENSMUSG00000020376	Rnf130	11:49838847-49918260	XXuntreated	XX Active TP	OK	28.7302	44.3916	0.627718	2.04687	0.00035	0.00349316
ENSMUSG00000020492	Fam33a	11:86922735-86940460	XXuntreated	XX Active TP	OK	25.4928	39.3813	0.627418	1.90784	0.00525	0.0312742
ENSMUSG00000048720	Tbc1d12	19:38911068-38994413	XXuntreated	XX Active TP	OK	8.64875	13.3578	0.62712	2.06484	0.00045	0.004314
ENSMUSG00000022865	Cxadr	16:78301740-78360030	XXuntreated	XX Active TP	OK	15.1041	23.3228	0.626803	1.93499	0.0006	0.00549604
ENSMUSG00000020644	Id2	12:25778665-25780957	XXuntreated	XX Active TP	OK	27.3257	42.1614	0.625663	2.44442	0.0004	0.00391572
ENSMUSG00000026000	Lancl1	1:67047090-67085446	XXuntreated	XX Active TP	OK	43.2535	66.7314	0.625547	1.55545	0.00555	0.0325769
ENSMUSG00000028857	Tmem222	4:132821959-132833707	XXuntreated	XX Active TP	OK	29.7469	45.858	0.624435	1.74916	0.00285	0.01927
ENSMUSG00000026688	Mgst3	1:169302096-169323972	XXuntreated	XX Active TP	OK	8.12104	12.5048	0.622739	1.98516	0.0053	0.0314583
ENSMUSG00000031591	Asah1	8:42425550-42460127	XXuntreated	XX Active TP	OK	125.649	193.425	0.622367	1.77399	0.0028	0.0190274
ENSMUSG00000024906	Mus81	19:5482344-5488402	XXuntreated	XX Active TP	OK	17.9585	27.6401	0.622096	1.95802	0.0044	0.0270928
ENSMUSG00000002897	Il17ra	6:120413214-120433745	XXuntreated	XX Active TP	OK	2.403	3.69757	0.621742	1.76352	0.00435	0.0268631
ENSMUSG00000059423	Zfp933	4:147197094-147222475	XXuntreated	XX Active TP	OK	3.65971	5.63072	0.621589	1.83909	0.0012	0.00968166
ENSMUSG00000028975	Pex14	4:148334405-148473985	XXuntreated	XX Active TP	OK	18.5545	28.5415	0.621289	2.12249	0.00095	0.00801363
ENSMUSG00000022808	Snx4	16:33251541-33299648	XXuntreated	XX Active TP	OK	36.7041	56.4598	0.621282	2.36507	0.00025	0.0026297
ENSMUSG00000041278	Ttc1	11:43543013-43561510	XXuntreated	XX Active TP	OK	22.5305	34.6545	0.621165	2.04394	0.00035	0.00349316
ENSMUSG00000040025	Ythdf2	4:131740826-131768218	XXuntreated	XX Active TP	OK	28.3149	43.5506	0.62113	1.62484	0.00545	0.0320788
ENSMUSG00000031505	Carkd	8:11497601-11513284	XXuntreated	XX Active TP	OK	32.4484	49.8666	0.619926	2.47972	0.0004	0.00391572
ENSMUSG00000037894	H2afz	3:137527450-137529886	XXuntreated	XX Active TP	OK	1051.42	1615.78	0.619891	4.43148	0.00045	0.004314
ENSMUSG00000021460	Auh	13:52930487-53025050	XXuntreated	XX Active TP	OK	12.299	18.8944	0.619416	1.81089	0.00275	0.0187392
ENSMUSG00000073987	Ggh	4:19968856-19993897	XXuntreated	XX Active TP	OK	31.0962	47.7702	0.619371	2.05753	0.00025	0.0026297
ENSMUSG00000002963	Pnkp	7:52112508-52118295	XXuntreated	XX Active TP	OK	34.6323	53.1979	0.619249	2.67527	0.00485	0.0292917
ENSMUSG00000042599	Jhdm1d	6:39068406-39156788	XXuntreated	XX Active TP	OK	5.82973	8.95243	0.618849	1.9658	0.0008	0.00695413
ENSMUSG00000022043	Trim35	14:66914170-66930261	XXuntreated	XX Active TP	OK	44.7337	68.6748	0.618419	2.10124	0.0001	0.00120988
ENSMUSG00000061518	Cox5b	1:36748331-36750230	XXuntreated	XX Active TP	OK	395.733	607.126	0.617468	2.16491	0.0001	0.00120988
ENSMUSG00000079435	Rpl36a	X:131120192-131122601	XXuntreated	XX Active TP	OK	598.786	918.471	0.617192	2.13368	0.00035	0.00349316
ENSMUSG00000001833	Sept7	9:25056203-25116150	XXuntreated	XX Active TP	OK	188.798	289.561	0.617025	1.97091	0.00085	0.00729464
ENSMUSG00000029767	Calu	6:29298068-29338468	XXuntreated	XX Active TP	OK	196.818	301.848	0.616961	1.85455	0.0065	0.0368541
ENSMUSG00000006673	Qrich1	9:108419417-108462498	XXuntreated	XX Active TP	OK	40.3471	61.8777	0.616954	2.18521	0.00015	0.0017207
ENSMUSG00000062931	Zfp938	10:81687594-81704025	XXuntreated	XX Active TP	OK	5.49977	8.42888	0.615968	1.7277	0.00255	0.0176194
ENSMUSG00000052698	Tln2	9:67064893-67407510	XXuntreated	XX Active TP	OK	6.03696	9.24459	0.614788	1.98227	0.0008	0.00695413
ENSMUSG00000049950	Rpp38	2:3246220-3249915	XXuntreated	XX Active TP	OK	9.42899	14.4162	0.612517	2.00639	0.0051	0.0305033
ENSMUSG00000026404	Ddx59	1:138308492-138336735	XXuntreated	XX Active TP	OK	8.79455	13.4396	0.611805	1.77266	0.0053	0.0314583
ENSMUSG00000026421	Csrp1	1:137616637-137648809	XXuntreated	XX Active TP	OK	34.7996	53.1781	0.611763	2.13343	0.0001	0.00120988
ENSMUSG00000007613	Tgfbr1	4:47366093-47427803	XXuntreated	XX Active TP	OK	10.8472	16.5709	0.611328	1.8902	0.0011	0.00905225
ENSMUSG00000029038	Ssu72	4:155078908-155108359	XXuntreated	XX Active TP	OK	52.4582	80.1275	0.61113	2.5121	0.00055	0.00511069
ENSMUSG00000038665	Dgki	6:36796021-37250184	XXuntreated	XX Active TP	OK	3.39564	5.18637	0.61104	1.636	0.0042	0.0261657
ENSMUSG00000012848	Rps5	7:13507638-13512035	XXuntreated	XX Active TP	OK	832.283	1270.44	0.610183	1.92552	0.0009	0.00767044
ENSMUSG00000036503	Rnf13	3:57539992-57639347	XXuntreated	XX Active TP	OK	28.7557	43.8123	0.607488	2.11965	0.00015	0.0017207
ENSMUSG00000039985	Fam60a	6:148869556-148895651	XXuntreated	XX Active TP	OK	23.815	36.2764	0.60716	2.07005	0.00135	0.0106939
ENSMUSG00000003269	Cyth2	7:53062006-53069951	XXuntreated	XX Active TP	OK	54.0214	82.2704	0.606841	1.76129	0.0019	0.013989
ENSMUSG00000025470	Zfp511	7:147222289-147226504	XXuntreated	XX Active TP	OK	9.78045	14.8779	0.605198	1.59999	0.00585	0.0339346
ENSMUSG00000040351	Ankib1	5:3689999-3803109	XXuntreated	XX Active TP	OK	20.0915	30.5622	0.605164	2.11999	0.0003	0.00306219
ENSMUSG00000061666	Gdpd1	11:86847368-86887564	XXuntreated	XX Active TP	OK	18.1513	27.6098	0.605108	2.25723	0.0002	0.00219733
ENSMUSG00000048106	4632415L05Rik	3:19794885-19795962	XXuntreated	XX Active TP	OK	9.23836	14.0505	0.604916	1.96822	0.00635	0.0362114
ENSMUSG00000018286	Psmb6	11:70338868-70341360	XXuntreated	XX Active TP	OK	255.582	388.642	0.604656	2.71507	0.00055	0.00511069
ENSMUSG00000050002	5133401N09Rik	13:58259014-58266052	XXuntreated	XX Active TP	OK	6.59077	10.0169	0.603913	1.60078	0.0054	0.0318858
ENSMUSG00000004698	Hdac9	12:34732450-35213754	XXuntreated	XX Active TP	OK	5.79079	8.79961	0.603679	1.95826	0.00065	0.00587776
ENSMUSG00000047910	Pcdhb16	18:37637421-37642689	XXuntreated	XX Active TP	OK	1.2854	1.95244	0.603058	1.56049	0.00775	0.0422445
ENSMUSG00000031221	Igbp1	X:97689629-97711464	XXuntreated	XX Active TP	OK	38.0157	57.7125	0.602291	2.07944	0.0003	0.00306219
ENSMUSG00000032913	Lrig2	3:104257906-104315840	XXuntreated	XX Active TP	OK	2.89104	4.38887	0.60226	1.72042	0.0034	0.0222184
ENSMUSG00000026672	Optn	2:4941687-4985097	XXuntreated	XX Active TP	OK	6.37526	9.67682	0.602049	1.67215	0.00545	0.0320788
ENSMUSG00000027787	Nmd3	3:69525906-69552964	XXuntreated	XX Active TP	OK	34.4179	52.2292	0.601697	2.04685	0.00195	0.0142862
ENSMUSG00000071267	Zfp942	17:22063926-22099431	XXuntreated	XX Active TP	OK	4.97281	7.54511	0.601479	1.79745	0.00185	0.0137645
ENSMUSG00000033972	Zfp944	17:22474955-22498367	XXuntreated	XX Active TP	OK	4.87301	7.39293	0.601331	1.56002	0.0065	0.0368541
ENSMUSG00000020063	Sirt1	10:62781752-62844452	XXuntreated	XX Active TP	OK	6.34523	9.62324	0.60085	1.59166	0.0084	0.0450095
ENSMUSG00000030016	Zfml	6:83864346-83936863	XXuntreated	XX Active TP	OK	22.0077	33.3702	0.600556	2.01982	0.00025	0.0026297
ENSMUSG00000071451	Psmg4	13:34254832-34270041	XXuntreated	XX Active TP	OK	40.2803	61.0703	0.600398	1.7199	0.00295	0.0197569
ENSMUSG00000018697	Aatf	11:84236356-84327024	XXuntreated	XX Active TP	OK	14.7822	22.4113	0.600365	1.89064	0.0006	0.00549604
ENSMUSG00000032374	Plod2	9:92437060-92503266	XXuntreated	XX Active TP	OK	14.4942	21.9739	0.600319	1.77478	0.0031	0.0205663
ENSMUSG00000002428	Hltf	3:19957810-20018376	XXuntreated	XX Active TP	OK	5.18977	7.86745	0.600225	1.61792	0.00805	0.0435753
ENSMUSG00000041203	2310036O22Rik	8:87550731-87554184	XXuntreated	XX Active TP	OK	79.4579	120.379	0.599315	2.70562	0.00025	0.0026297
ENSMUSG00000036199	Ndufa13	8:72418086-72427415	XXuntreated	XX Active TP	OK	107.761	163.187	0.598683	2.52079	0.0002	0.00219733
ENSMUSG00000025134	Alyref	11:120453434-120459679	XXuntreated	XX Active TP	OK	170.141	257.472	0.59769	2.61791	0.00075	0.00661258
ENSMUSG00000028266	Lmo4	3:143851493-143868184	XXuntreated	XX Active TP	OK	82.5699	124.921	0.59733	2.08528	0.00035	0.00349316
ENSMUSG00000063895	Nupl1	14:60824706-60870344	XXuntreated	XX Active TP	OK	16.7845	25.3934	0.597328	2.00664	0.00075	0.00661258
ENSMUSG00000021807	2700060E02Rik	14:20570478-20643045	XXuntreated	XX Active TP	OK	67.4746	102.05	0.596857	2.00627	0.00035	0.00349316
ENSMUSG00000037355	4933407H18Rik	5:33721199-33762403	XXuntreated	XX Active TP	OK	1.35446	2.04819	0.596625	1.53841	0.0071	0.0395747
ENSMUSG00000022403	St13	15:81194098-81230507	XXuntreated	XX Active TP	OK	282.052	426.456	0.596435	2.00768	0.00725	0.0402142
ENSMUSG00000021936	Mapk8	14:34191083-34260344	XXuntreated	XX Active TP	OK	23.3306	35.2595	0.595785	1.69045	0.0091	0.0478776
ENSMUSG00000017144	Rnd3	2:50985957-51004631	XXuntreated	XX Active TP	OK	14.453	21.8412	0.59568	1.97031	0.0008	0.00695413
ENSMUSG00000044674	Fzd1	5:4753841-4758216	XXuntreated	XX Active TP	OK	13.3549	20.1676	0.594666	2.15321	0.00025	0.0026297
ENSMUSG00000060090	Rp2h	X:19941606-19982779	XXuntreated	XX Active TP	OK	15.9219	24.0405	0.594451	1.84235	0.00485	0.0292917
ENSMUSG00000036023	Parp2	14:51427620-51440975	XXuntreated	XX Active TP	OK	15.2434	23.0133	0.594289	2.17088	0.001	0.00835457
ENSMUSG00000026484	Rnf2	1:153316535-153347953	XXuntreated	XX Active TP	OK	31.5748	47.6666	0.594204	2.24538	0.0002	0.00219733
ENSMUSG00000072623	Zfp9	6:118411967-118429338	XXuntreated	XX Active TP	OK	3.08629	4.65879	0.594081	1.77414	0.0044	0.0270928
ENSMUSG00000031954	Cfdp1	8:114292372-114378210	XXuntreated	XX Active TP	OK	101.681	153.478	0.59398	2.5211	0.0002	0.00219733
ENSMUSG00000036499	Eea1	10:95403296-95508152	XXuntreated	XX Active TP	OK	6.56635	9.91082	0.593913	2.06323	0.0003	0.00306219
ENSMUSG00000022521	Crebbp	16:4084047-4213404	XXuntreated	XX Active TP	OK	12.1286	18.3042	0.593757	2.06866	0.00025	0.0026297
ENSMUSG00000031387	Renbp	X:71167459-71176189	XXuntreated	XX Active TP	OK	41.0834	61.9904	0.593488	1.97793	0.00915	0.0480553
ENSMUSG00000042111	Ccdc115	1:34493515-34496517	XXuntreated	XX Active TP	OK	9.86446	14.8799	0.593051	2.00557	0.0017	0.0128418
ENSMUSG00000002014	Ssr4	X:71032366-71036169	XXuntreated	XX Active TP	OK	86.0673	129.761	0.592319	1.97555	0.00055	0.00511069
ENSMUSG00000024539	Ptpn2	18:67825164-67884249	XXuntreated	XX Active TP	OK	16.2802	24.5417	0.592123	1.86739	0.00135	0.0106939
ENSMUSG00000027777	Schip1	3:67868863-68430404	XXuntreated	XX Active TP	OK	166.151	250.421	0.591861	1.83147	0.0017	0.0128418
ENSMUSG00000021552	Gkap1	13:58334711-58375549	XXuntreated	XX Active TP	OK	30.7362	46.3173	0.591614	2.32935	0.00045	0.004314
ENSMUSG00000047617	BC029214	2:25310660-25316614	XXuntreated	XX Active TP	OK	19.8	29.8346	0.59149	1.89756	0.0065	0.0368541
ENSMUSG00000036820	Amdhd2	17:24292799-24300733	XXuntreated	XX Active TP	OK	32.4478	48.8894	0.591402	2.11191	0.0029	0.0195102
ENSMUSG00000057254	Zfp870	17:33019615-33023028	XXuntreated	XX Active TP	OK	4.58955	6.91036	0.590406	1.71483	0.0086	0.0458162
ENSMUSG00000024073	Birc6	17:74927634-75103113	XXuntreated	XX Active TP	OK	8.52515	12.8341	0.590181	2.06427	0.00035	0.00349316
ENSMUSG00000030591	Psmd8	7:29959206-29965692	XXuntreated	XX Active TP	OK	99.5903	149.833	0.589277	2.39654	0.00025	0.0026297
ENSMUSG00000022228	Zfp187	13:21513143-21545599	XXuntreated	XX Active TP	OK	11.4819	17.2702	0.588924	1.89414	0.00145	0.0112989
ENSMUSG00000014550	Zfyve20	6:92136705-92164919	XXuntreated	XX Active TP	OK	12.6488	19.0163	0.588239	1.73985	0.00435	0.0268631
ENSMUSG00000041390	Mdfic	6:15670660-15752169	XXuntreated	XX Active TP	OK	12.319	18.5176	0.588009	1.63379	0.00615	0.0352335
ENSMUSG00000021501	Caml	13:55724365-55733772	XXuntreated	XX Active TP	OK	28.5672	42.9326	0.587714	2.05041	0.00125	0.0100468
ENSMUSG00000022336	Eif3e	15:43081585-43114282	XXuntreated	XX Active TP	OK	135.475	203.422	0.586451	2.33718	0.00035	0.00349316
ENSMUSG00000033808	Tmem87a	2:120181044-120330649	XXuntreated	XX Active TP	OK	17.8303	26.75	0.585205	1.57145	0.00655	0.037095
ENSMUSG00000027115	Kif18a	2:108932453-109181904	XXuntreated	XX Active TP	OK	18.8617	28.2532	0.582951	1.8025	0.00225	0.0160323
ENSMUSG00000032244	Fem1b	9:62639638-62659455	XXuntreated	XX Active TP	OK	30.4239	45.5637	0.582678	2.04689	0.00025	0.0026297
ENSMUSG00000038612	Mcl1	3:95462642-95467099	XXuntreated	XX Active TP	OK	43.6571	65.379	0.58261	2.13249	0.0002	0.00219733
ENSMUSG00000041560	Gltscr2	7:16523186-16531457	XXuntreated	XX Active TP	OK	80.7875	120.983	0.582595	2.0571	5e-05	0.000654638
ENSMUSG00000021477	Ctsl	13:64464521-64471614	XXuntreated	XX Active TP	OK	87.2281	130.624	0.582552	1.84989	0.0014	0.0110369
ENSMUSG00000008668	Rps18	17:34088943-34103929	XXuntreated	XX Active TP	OK	896.678	1342.49	0.582247	2.77457	0.0035	0.0227216
ENSMUSG00000029787	Avl9	6:56664920-56711905	XXuntreated	XX Active TP	OK	9.1846	13.7429	0.581399	1.96609	0.0007	0.0062348
ENSMUSG00000020166	Cnot2	10:115922216-116020571	XXuntreated	XX Active TP	OK	48.3473	72.335	0.581257	2.0023	0.00585	0.0339346
ENSMUSG00000021967	Mrp63	14:58445075-58447582	XXuntreated	XX Active TP	OK	12.1286	18.1168	0.578917	2.0702	0.00095	0.00801363
ENSMUSG00000028923	Necap2	4:140622426-140634272	XXuntreated	XX Active TP	OK	75.9039	113.282	0.577669	1.94232	0.0025	0.0173955
ENSMUSG00000067942	Zfp160	17:21145904-21165816	XXuntreated	XX Active TP	OK	4.31984	6.43783	0.575598	1.82396	0.0027	0.0184409
ENSMUSG00000046010	Zfp830	11:82577846-82581124	XXuntreated	XX Active TP	OK	5.93278	8.83954	0.575264	1.89005	0.002	0.0145948
ENSMUSG00000058361	Lhfpl3	5:22056254-22618785	XXuntreated	XX Active TP	OK	21.8734	32.5639	0.574093	2.16796	0.00805	0.0435753
ENSMUSG00000020273	Papolg	11:23762645-23795488	XXuntreated	XX Active TP	OK	4.87701	7.2588	0.573735	1.66559	0.0036	0.0232183
ENSMUSG00000035297	Cops4	5:100947327-100976822	XXuntreated	XX Active TP	OK	68.2154	101.506	0.573393	1.75798	0.00155	0.01194
ENSMUSG00000050846	Zfp623	15:75771381-75779807	XXuntreated	XX Active TP	OK	7.02193	10.438	0.571905	1.87526	0.0034	0.0222184
ENSMUSG00000036218	Pdzrn4	15:92227345-92602250	XXuntreated	XX Active TP	OK	9.36677	13.922	0.571748	1.85552	0.0019	0.013989
ENSMUSG00000037772	Mrpl23	7:149718703-149726652	XXuntreated	XX Active TP	OK	39.5819	58.8104	0.571229	1.65531	0.00445	0.0273326
ENSMUSG00000041506	Rrp9	9:106372652-106387755	XXuntreated	XX Active TP	OK	37.5306	55.7407	0.570665	2.08873	0.0048	0.0290727
ENSMUSG00000063632	Sox11	12:28025561-28027574	XXuntreated	XX Active TP	OK	22.6866	33.6717	0.569693	2.1627	0.00075	0.00661258
ENSMUSG00000035614	Fam179b	12:66066728-66123560	XXuntreated	XX Active TP	OK	5.71153	8.47221	0.568862	1.89538	0.001	0.00835457
ENSMUSG00000028729	Ebna1bp2	4:118293403-118300381	XXuntreated	XX Active TP	OK	90.4877	134.196	0.568549	1.58433	0.00555	0.0325769
ENSMUSG00000024242	Map4k3	17:80979851-81127433	XXuntreated	XX Active TP	OK	15.8221	23.4643	0.568524	1.98408	0.0007	0.0062348
ENSMUSG00000055013	Agap1	1:91351380-91791857	XXuntreated	XX Active TP	OK	14.2343	21.0926	0.567364	1.96268	0.0005	0.00469613
ENSMUSG00000047712	Ust	10:7924550-8238623	XXuntreated	XX Active TP	OK	5.44972	8.07381	0.567068	1.88949	0.0019	0.013989
ENSMUSG00000025204	Ndufb8	19:44591446-44629930	XXuntreated	XX Active TP	OK	434.549	643.658	0.566777	2.41682	0.00145	0.0112989
ENSMUSG00000027998	Plrg1	3:82859443-82876277	XXuntreated	XX Active TP	OK	36.9476	54.7119	0.566372	1.92519	0.0004	0.00391572
ENSMUSG00000037174	Elf2	3:51059152-51144580	XXuntreated	XX Active TP	OK	34.7739	51.4804	0.566019	1.97792	0.00205	0.014901
ENSMUSG00000038679	Trps1	15:50486306-50721587	XXuntreated	XX Active TP	OK	16.7728	24.8293	0.565918	1.83893	0.0019	0.013989
ENSMUSG00000042508	Dmtf1	5:9100736-9161776	XXuntreated	XX Active TP	OK	19.497	28.8327	0.564449	1.80853	0.00165	0.012586
ENSMUSG00000049439	Cyp20a1	1:60400166-60444904	XXuntreated	XX Active TP	OK	14.3573	21.2135	0.563195	1.67181	0.00345	0.0224561
ENSMUSG00000073802	Cdkn2b	4:88952197-88956941	XXuntreated	XX Active TP	OK	9.00064	13.2973	0.563037	1.82431	0.0077	0.0420648
ENSMUSG00000057367	Birc2	9:7818235-7835255	XXuntreated	XX Active TP	OK	7.03115	10.3875	0.563013	1.90001	0.0023	0.0162868
ENSMUSG00000078578	Ube2d3	3:135101260-135130142	XXuntreated	XX Active TP	OK	151.799	224.168	0.562412	1.84292	0.00135	0.0106939
ENSMUSG00000028692	Akr1a1	4:116309114-116324285	XXuntreated	XX Active TP	OK	265.243	391.682	0.562369	1.88488	0.0023	0.0162868
ENSMUSG00000007892	Rplp1	9:61761090-61762345	XXuntreated	XX Active TP	OK	2033.29	2999.37	0.560842	2.93579	0.0031	0.0205663
ENSMUSG00000075496	Gm10845	14:80236518-80358533	XXuntreated	XX Active TP	OK	4.09425	6.03863	0.560622	1.62388	0.00515	0.0307775
ENSMUSG00000022353	Mtss1	15:58772798-58913581	XXuntreated	XX Active TP	OK	19.4316	28.6472	0.559987	1.77218	0.0023	0.0162868
ENSMUSG00000024608	Rps14	18:60934163-60938200	XXuntreated	XX Active TP	OK	927.355	1367.01	0.559834	1.78568	0.0017	0.0128418
ENSMUSG00000036438	Calm2	17:87832751-87846275	XXuntreated	XX Active TP	OK	599.33	882.27	0.55787	1.61433	0.00525	0.0312742
ENSMUSG00000027739	Rab33b	3:51287887-51299827	XXuntreated	XX Active TP	OK	7.91676	11.6522	0.557621	1.90898	0.0019	0.013989
ENSMUSG00000026626	Ppp2r5a	1:193175859-193220920	XXuntreated	XX Active TP	OK	28.3132	41.6621	0.557257	1.95228	0.0008	0.00695413
ENSMUSG00000067925	Cxx1a	X:50945664-50946940	XXuntreated	XX Active TP	OK	9.01778	13.2679	0.557097	1.8155	0.0095	0.0494902
ENSMUSG00000030744	Rps3	7:106626405-106632248	XXuntreated	XX Active TP	OK	551.59	810.989	0.556087	1.62834	0.00795	0.0431443
ENSMUSG00000019794	Katna1	10:7445797-7482948	XXuntreated	XX Active TP	OK	11.9413	17.5526	0.555727	1.64506	0.0049	0.0295335
ENSMUSG00000023089	Ndufa5	6:24468665-24478013	XXuntreated	XX Active TP	OK	228.044	335.021	0.55494	1.72146	0.0024	0.01685
ENSMUSG00000000827	Tpd52l2	2:181231846-181252671	XXuntreated	XX Active TP	OK	60.2237	88.4292	0.554191	1.80853	0.00375	0.023977
ENSMUSG00000029249	Rest	5:77694515-77715457	XXuntreated	XX Active TP	OK	7.29747	10.7095	0.553426	1.65755	0.0056	0.0327795
ENSMUSG00000074746	Pdzd8	19:59370573-59420270	XXuntreated	XX Active TP	OK	9.8198	14.4083	0.553134	1.9934	0.001	0.00835457
ENSMUSG00000019868	Vta1	10:14374560-14425366	XXuntreated	XX Active TP	OK	72.3318	106.009	0.551488	2.15072	0.0073	0.040431
ENSMUSG00000063457	Rps15	10:79755175-79756859	XXuntreated	XX Active TP	OK	1357.37	1988.4	0.550796	1.77666	0.0018	0.0134941
ENSMUSG00000027170	Eif3m	2:104707961-104858061	XXuntreated	XX Active TP	OK	91.8971	134.352	0.547925	2.2685	0.0021	0.0151973
ENSMUSG00000054263	Lifr	15:7079558-7147489	XXuntreated	XX Active TP	OK	10.7183	15.6613	0.547127	1.68275	0.0043	0.026632
ENSMUSG00000028029	Aimp1	3:132323461-132346843	XXuntreated	XX Active TP	OK	50.8832	74.3127	0.54642	2.30139	0.00095	0.00801363
ENSMUSG00000019373	Cops3	11:59623581-59694470	XXuntreated	XX Active TP	OK	65.1217	95.0442	0.545461	1.90373	0.00555	0.0325769
ENSMUSG00000021930	6330409N04Rik	14:62150829-62175723	XXuntreated	XX Active TP	OK	10.5669	15.388	0.542256	1.52032	0.00925	0.0484261
ENSMUSG00000050428	Fbxo46	7:19705207-19723610	XXuntreated	XX Active TP	OK	4.80364	6.99458	0.542111	1.5551	0.00735	0.0406623
ENSMUSG00000070889	Pgap1	1:54537549-54614526	XXuntreated	XX Active TP	OK	13.3709	19.4611	0.5415	1.97237	0.00135	0.0106939
ENSMUSG00000020691	Mettl2	11:104987738-105001708	XXuntreated	XX Active TP	OK	11.2145	16.322	0.541459	1.57039	0.00705	0.0393849
ENSMUSG00000038658	C030046E11Rik	19:29560844-29681319	XXuntreated	XX Active TP	OK	12.3003	17.9017	0.5414	1.65752	0.00395	0.0249757
ENSMUSG00000024120	Lrpprc	17:85104586-85190129	XXuntreated	XX Active TP	OK	25.0707	36.483	0.541223	1.65937	0.00535	0.0316916
ENSMUSG00000001260	Gabrg1	5:71142285-71233856	XXuntreated	XX Active TP	OK	17.5323	25.4989	0.540416	1.62477	0.0041	0.0256505
ENSMUSG00000020160	Meis1	11:18780432-18918961	XXuntreated	XX Active TP	OK	17.0932	24.8601	0.540411	1.77215	0.00295	0.0197569
ENSMUSG00000022684	Bfar	16:13671950-13703705	XXuntreated	XX Active TP	OK	14.8034	21.526	0.540156	1.58882	0.00725	0.0402142
ENSMUSG00000041297	Cdk13	13:17807795-17896931	XXuntreated	XX Active TP	OK	10.9276	15.8816	0.539375	1.95521	0.0004	0.00391572
ENSMUSG00000060679	Mrps9	1:42908077-42962527	XXuntreated	XX Active TP	OK	28.0431	40.7545	0.539312	1.81139	0.0019	0.013989
ENSMUSG00000001518	Itfg2	6:128359461-128374949	XXuntreated	XX Active TP	OK	5.61655	8.1577	0.538477	1.52773	0.009	0.047554
ENSMUSG00000034932	Mrpl54	10:80727457-80729679	XXuntreated	XX Active TP	OK	53.223	77.2673	0.537806	1.69686	0.0028	0.0190274
ENSMUSG00000040651	D14Abb1e	14:28242032-28321646	XXuntreated	XX Active TP	OK	5.64283	8.18972	0.537394	1.59947	0.00775	0.0422445
ENSMUSG00000022092	Ppp3cc	14:70617704-70689257	XXuntreated	XX Active TP	OK	7.30947	10.6039	0.536753	1.55318	0.0069	0.0387514
ENSMUSG00000028347	Tmeff1	4:48598045-48676003	XXuntreated	XX Active TP	OK	14.9012	21.6157	0.536652	1.51423	0.0085	0.0453813
ENSMUSG00000036333	Kidins220	12:25659796-25746142	XXuntreated	XX Active TP	OK	30.9809	44.9346	0.536446	1.80771	0.00175	0.0131792
ENSMUSG00000020952	Scfd1	12:52478566-52551083	XXuntreated	XX Active TP	OK	20.8748	30.2646	0.535868	1.80527	0.00225	0.0160323
ENSMUSG00000021027	Ralgapa1	12:56703915-56922567	XXuntreated	XX Active TP	OK	11.3332	16.4261	0.535438	1.9455	0.001	0.00835457
ENSMUSG00000027551	Zfp64	2:168718830-168781087	XXuntreated	XX Active TP	OK	11.8723	17.2057	0.535295	1.55456	0.00645	0.0366688
ENSMUSG00000034321	Exosc1	19:41997469-42007804	XXuntreated	XX Active TP	OK	17.1667	24.8764	0.535164	1.72292	0.00285	0.01927
ENSMUSG00000002660	Clpp	17:57129686-57135794	XXuntreated	XX Active TP	OK	42.0989	60.9991	0.535005	2.20916	0.0017	0.0128418
ENSMUSG00000032300	1700017B05Rik	9:57100128-57110406	XXuntreated	XX Active TP	OK	18.0613	26.1617	0.534555	1.65952	0.00295	0.0197569
ENSMUSG00000030386	Zfp606	7:13063641-13081584	XXuntreated	XX Active TP	OK	10.5704	15.3098	0.534432	1.67449	0.0037	0.0237598
ENSMUSG00000033326	Kdm4a	4:117809561-117852648	XXuntreated	XX Active TP	OK	31.5992	45.75	0.533885	1.80646	0.00215	0.015446
ENSMUSG00000014402	Tsg101	7:54144318-54175339	XXuntreated	XX Active TP	OK	52.2941	75.6518	0.532727	1.58186	0.0078	0.042439
ENSMUSG00000022263	Trio	15:27660406-27955603	XXuntreated	XX Active TP	OK	12.8489	18.5796	0.532078	1.86267	0.00125	0.0100468
ENSMUSG00000071180	2810008M24Rik	13:108836617-108839340	XXuntreated	XX Active TP	OK	34.1177	49.3331	0.532033	2.08324	0.0011	0.00905225
ENSMUSG00000040253	Gbp7	3:142193301-142213047	XXuntreated	XX Active TP	OK	4.48646	6.48475	0.531471	1.6521	0.0046	0.0280562
ENSMUSG00000026775	Yme1l1	2:23011888-23054780	XXuntreated	XX Active TP	OK	34.7971	50.231	0.529612	1.61258	0.0082	0.0442096
ENSMUSG00000022553	Maf1	15:76181723-76184810	XXuntreated	XX Active TP	OK	50.6314	73.075	0.529345	1.68619	0.0083	0.0445381
ENSMUSG00000035521	Gnptg	17:25325341-25377061	XXuntreated	XX Active TP	OK	35.5318	51.2448	0.528295	1.55008	0.0076	0.0416567
ENSMUSG00000061175	Fnip2	3:79149297-79371718	XXuntreated	XX Active TP	OK	8.55424	12.3348	0.528021	1.62494	0.0066	0.0373496
ENSMUSG00000022887	Masp1	16:23449489-23520676	XXuntreated	XX Active TP	OK	17.5244	25.2593	0.527446	1.75926	0.00245	0.0171119
ENSMUSG00000068220	Lgals1	15:78757154-78760895	XXuntreated	XX Active TP	OK	549.016	790.574	0.526053	2.34168	0.0022	0.0157366
ENSMUSG00000071655	Ubxn1	19:8946048-8950153	XXuntreated	XX Active TP	OK	139.693	201.106	0.525693	1.85845	0.0014	0.0110369
ENSMUSG00000037826	Ppm1k	6:57456495-57485420	XXuntreated	XX Active TP	OK	3.585	5.16096	0.525668	1.69398	0.0042	0.0261657
ENSMUSG00000043531	Sorcs1	19:50218429-50853152	XXuntreated	XX Active TP	OK	22.2709	32.061	0.525663	1.77831	0.00305	0.0203073
ENSMUSG00000042063	Zfp386	12:117280561-117299060	XXuntreated	XX Active TP	OK	14.4734	20.8306	0.525303	1.58895	0.0051	0.0305033
ENSMUSG00000041571	Sepw1	7:16502556-16507751	XXuntreated	XX Active TP	OK	320.796	461.354	0.524217	2.51532	0.00145	0.0112989
ENSMUSG00000027164	Traf6	2:101518585-101541826	XXuntreated	XX Active TP	OK	7.74006	11.126	0.523525	1.51176	0.0095	0.0494902
ENSMUSG00000038776	Ephx1	1:182906285-182951035	XXuntreated	XX Active TP	OK	193.403	277.918	0.523053	1.65944	0.00375	0.023977
ENSMUSG00000005802	Slc30a4	2:122506968-122547192	XXuntreated	XX Active TP	OK	11.9371	17.1458	0.522403	1.87269	0.0009	0.00767044
ENSMUSG00000063810	Alms1	6:85537524-85652747	XXuntreated	XX Active TP	OK	2.73016	3.92139	0.522378	1.74084	0.00305	0.0203073
ENSMUSG00000052712	BC004004	17:29405732-29439826	XXuntreated	XX Active TP	OK	42.7806	61.3566	0.520263	1.74869	0.0034	0.0222184
ENSMUSG00000001627	Ifrd1	12:40928153-40975091	XXuntreated	XX Active TP	OK	85.019	121.934	0.520248	2.22065	0.0096	0.0498534
ENSMUSG00000005609	Ctr9	7:118172464-118199891	XXuntreated	XX Active TP	OK	24.5607	35.1969	0.519093	1.58645	0.00825	0.044463
ENSMUSG00000000127	Fer	17:64213363-64488843	XXuntreated	XX Active TP	OK	13.8433	19.8363	0.518959	1.74717	0.0025	0.0173955
ENSMUSG00000056537	Rlim	X:101152501-101176623	XXuntreated	XX Active TP	OK	15.9582	22.8574	0.518366	1.78554	0.00215	0.015446
ENSMUSG00000052914	Cyp2j6	4:96182828-96220352	XXuntreated	XX Active TP	OK	12.1529	17.4065	0.518327	1.87555	0.00185	0.0137645
ENSMUSG00000049866	Arl4c	1:90569699-90598796	XXuntreated	XX Active TP	OK	20.5481	29.4274	0.518156	1.80736	0.00155	0.01194
ENSMUSG00000059288	Cdyl	13:35751730-35965933	XXuntreated	XX Active TP	OK	7.90872	11.3223	0.517655	1.64107	0.0045	0.0275483
ENSMUSG00000003429	Rps11	7:52377756-52379766	XXuntreated	XX Active TP	OK	961.328	1374.89	0.516219	1.67078	0.0034	0.0222184
ENSMUSG00000045160	Bola3	6:83299140-83310130	XXuntreated	XX Active TP	OK	56.7181	81.0704	0.515366	1.61955	0.00675	0.0380098
ENSMUSG00000048874	Phf3	1:30859186-30930539	XXuntreated	XX Active TP	OK	19.4683	27.8232	0.515159	1.72021	0.00295	0.0197569
ENSMUSG00000020024	Ccdc41	10:94151534-94253081	XXuntreated	XX Active TP	OK	11.959	17.0797	0.514184	1.85068	0.0022	0.0157366
ENSMUSG00000079641	Rpl39	X:34622514-34625397	XXuntreated	XX Active TP	OK	324.78	463.721	0.513796	2.70739	0.00145	0.0112989
ENSMUSG00000005533	Igf1r	7:75097712-75371484	XXuntreated	XX Active TP	OK	9.19279	13.1117	0.512275	1.70001	0.00305	0.0203073
ENSMUSG00000051910	Sox6	7:122614857-123182258	XXuntreated	XX Active TP	OK	16.185	23.0827	0.512158	1.73577	0.00385	0.0244791
ENSMUSG00000032547	Ryk	9:102737246-102810635	XXuntreated	XX Active TP	OK	44.1213	62.9137	0.511896	1.76906	0.0015	0.0116334
ENSMUSG00000078974	Sec61g	11:16400532-16408487	XXuntreated	XX Active TP	OK	119.909	170.698	0.509508	3.0526	0.004	0.025238
ENSMUSG00000028070	Apoa1bp	3:87860444-87862417	XXuntreated	XX Active TP	OK	80.5628	114.634	0.508844	2.29833	0.0021	0.0151973
ENSMUSG00000034064	Poglut1	16:38525220-38550340	XXuntreated	XX Active TP	OK	22.0402	31.3602	0.508797	1.74258	0.0026	0.0178898
ENSMUSG00000031711	Zfp330	8:85287519-85298059	XXuntreated	XX Active TP	OK	27.5905	39.2557	0.508733	1.63713	0.0053	0.0314583
ENSMUSG00000036790	Slitrk2	X:63902492-63914568	XXuntreated	XX Active TP	OK	9.36528	13.3235	0.508583	1.5556	0.00705	0.0393849
ENSMUSG00000020297	Nsg2	11:31900462-31959202	XXuntreated	XX Active TP	OK	18.8677	26.8267	0.507755	1.66953	0.0029	0.0195102
ENSMUSG00000019951	Uhrf1bp1l	10:89207735-89282614	XXuntreated	XX Active TP	OK	7.38928	10.5031	0.507304	1.53609	0.00805	0.0435753
ENSMUSG00000026600	Soat1	1:158358238-158404459	XXuntreated	XX Active TP	OK	10.9013	15.4865	0.506509	1.83378	0.00235	0.0165933
ENSMUSG00000029108	Pcdh7	5:58109259-58520590	XXuntreated	XX Active TP	OK	9.57839	13.5986	0.505606	1.66869	0.00385	0.0244791
ENSMUSG00000039050	Osbpl2	2:179854010-179897385	XXuntreated	XX Active TP	OK	15.2822	21.6935	0.50541	1.64846	0.0044	0.0270928
ENSMUSG00000031609	Sap30	8:59961503-59966657	XXuntreated	XX Active TP	OK	23.5032	33.3621	0.505357	1.94938	0.006	0.0345344
ENSMUSG00000025232	Hexa	9:59387473-59412914	XXuntreated	XX Active TP	OK	86.8562	123.25	0.504887	1.71663	0.00225	0.0160323
ENSMUSG00000016344	Ppdpf	2:180921951-180923476	XXuntreated	XX Active TP	OK	112.508	159.623	0.504644	1.63844	0.00405	0.0254451
ENSMUSG00000062381	Vps28	15:76452517-76470388	XXuntreated	XX Active TP	OK	70.0965	99.3772	0.503572	1.97232	0.00925	0.0484261
ENSMUSG00000031661	Nkd1	8:91045242-91118786	XXuntreated	XX Active TP	OK	9.10017	12.9007	0.503487	1.67615	0.00385	0.0244791
ENSMUSG00000036561	Ppp6r2	15:89083465-89116692	XXuntreated	XX Active TP	OK	15.3132	21.6986	0.502831	1.72589	0.0019	0.013989
ENSMUSG00000024603	Dctn4	18:60685867-60718416	XXuntreated	XX Active TP	OK	31.2826	44.32	0.502595	1.74261	0.0023	0.0162868
ENSMUSG00000046364	Rpl27a	7:116662660-116665881	XXuntreated	XX Active TP	OK	574.352	813.434	0.50209	2.16924	0.0086	0.0458162
ENSMUSG00000041057	Wdr43	17:71965554-72008371	XXuntreated	XX Active TP	OK	26.879	38.0531	0.501535	1.81299	0.0024	0.01685
ENSMUSG00000019986	Ahi1	10:20672390-20800234	XXuntreated	XX Active TP	OK	11.1336	15.7593	0.501282	1.65256	0.00405	0.0254451
ENSMUSG00000031536	Polb	8:23738590-23763909	XXuntreated	XX Active TP	OK	26.5933	37.6205	0.500453	1.94935	0.0036	0.0232183
ENSMUSG00000034892	Rps29	12:70258708-70260173	XXuntreated	XX Active TP	OK	1495.01	2114.66	0.500271	1.67995	0.00355	0.0229658
ENSMUSG00000060301	2610008E11Rik	10:78527118-78560345	XXuntreated	XX Active TP	OK	5.92188	8.37323	0.499729	1.69056	0.0051	0.0305033
ENSMUSG00000023967	Mrps18a	17:46247934-46281165	XXuntreated	XX Active TP	OK	76.709	108.412	0.499061	2.22144	0.00235	0.0165933
ENSMUSG00000064145	Arih2	9:108505272-108553284	XXuntreated	XX Active TP	OK	13.4539	19.0121	0.49889	1.81449	0.00295	0.0197569
ENSMUSG00000026356	Dars	1:130260284-130313993	XXuntreated	XX Active TP	OK	56.7568	80.1887	0.498605	1.73163	0.0023	0.0162868
ENSMUSG00000028675	Pnrc2	4:135426832-135429765	XXuntreated	XX Active TP	OK	65.8281	92.9931	0.498419	1.64632	0.0047	0.0285955
ENSMUSG00000055917	Zfp277	12:41041632-41172377	XXuntreated	XX Active TP	OK	11.9062	16.8183	0.498321	1.58913	0.0051	0.0305033
ENSMUSG00000038280	Ostm1	10:42303627-42422265	XXuntreated	XX Active TP	OK	20.9654	29.611	0.498126	1.64167	0.0088	0.0466803
ENSMUSG00000021945	Zmym2	14:57505489-57579182	XXuntreated	XX Active TP	OK	20.4477	28.857	0.496987	1.69272	0.00285	0.01927
ENSMUSG00000022204	Ngdn	14:55634290-55642972	XXuntreated	XX Active TP	OK	34.4011	48.539	0.496689	2.01731	0.00385	0.0244791
ENSMUSG00000021103	Mnat1	12:74224703-74374975	XXuntreated	XX Active TP	OK	9.5945	13.5352	0.496435	1.57641	0.006	0.0345344
ENSMUSG00000061315	Naca	10:127472401-127485693	XXuntreated	XX Active TP	OK	339.023	478.259	0.496411	1.64006	0.0043	0.026632
ENSMUSG00000029202	Pds5a	5:66006498-66089095	XXuntreated	XX Active TP	OK	24.3664	34.3637	0.495997	1.74959	0.0023	0.0162868
ENSMUSG00000039753	Fbxl5	5:44135854-44234510	XXuntreated	XX Active TP	OK	16.2158	22.8652	0.495755	1.65776	0.0041	0.0256505
ENSMUSG00000065990	Aurkaip1	4:155205380-155207239	XXuntreated	XX Active TP	OK	67.5714	95.2587	0.495438	1.64865	0.00375	0.023977
ENSMUSG00000041881	Ndufa7	17:33961535-33975261	XXuntreated	XX Active TP	OK	351.198	494.825	0.494636	1.69386	0.0044	0.0270928
ENSMUSG00000037072	Sep15	3:144233267-144260644	XXuntreated	XX Active TP	OK	337.706	474.901	0.491858	1.78821	0.0044	0.0270928
ENSMUSG00000041453	Rpl21	5:147644465-147648608	XXuntreated	XX Active TP	OK	505.886	711.251	0.491548	1.59385	0.0055	0.0323474
ENSMUSG00000025246	Tbl1x	X:74756351-74908322	XXuntreated	XX Active TP	OK	23.8224	33.4641	0.490297	1.70987	0.0027	0.0184409
ENSMUSG00000032733	Snx33	9:56765006-56776178	XXuntreated	XX Active TP	OK	15.2337	21.3991	0.490282	1.75459	0.0035	0.0227216
ENSMUSG00000018858	Ict1	11:115265065-115273988	XXuntreated	XX Active TP	OK	110.003	154.381	0.488953	1.77231	0.00725	0.0402142
ENSMUSG00000058881	Zfp516	18:83080270-83174706	XXuntreated	XX Active TP	OK	5.96438	8.36477	0.487955	1.67199	0.0036	0.0232183
ENSMUSG00000015932	Dstn	2:143741055-143769060	XXuntreated	XX Active TP	OK	132.615	185.83	0.486741	1.8681	0.0031	0.0205663
ENSMUSG00000024480	Ap3s1	18:46901570-46950480	XXuntreated	XX Active TP	OK	31.639	44.2998	0.485596	1.91772	0.0041	0.0256505
ENSMUSG00000028609	Magoh	4:107552359-107560029	XXuntreated	XX Active TP	OK	82.3224	115.258	0.485506	1.62499	0.00535	0.0316916
ENSMUSG00000056536	Pign	1:107417715-107555585	XXuntreated	XX Active TP	OK	6.88084	9.63263	0.485347	1.50033	0.0077	0.0420648
ENSMUSG00000042460	C1galt1	6:7794841-7822047	XXuntreated	XX Active TP	OK	9.35164	13.0674	0.482676	1.64547	0.00845	0.0451958
ENSMUSG00000024350	Dnajc18	18:35830756-35862798	XXuntreated	XX Active TP	OK	14.9538	20.8872	0.48211	1.76475	0.0036	0.0232183
ENSMUSG00000038894	Irs2	8:10986979-11054541	XXuntreated	XX Active TP	OK	12.7614	17.8095	0.480856	1.72005	0.0049	0.0295335
ENSMUSG00000038982	Muted	13:38684722-38726978	XXuntreated	XX Active TP	OK	13.8854	19.3582	0.479372	1.51381	0.00775	0.0422445
ENSMUSG00000024420	Zfp521	18:13845521-14131242	XXuntreated	XX Active TP	OK	8.03736	11.2004	0.478759	1.58334	0.0065	0.0368541
ENSMUSG00000072829	Gm7292	6:117666490-117667485	XXuntreated	XX Active TP	OK	52.7593	73.4567	0.477468	2.05385	0.00375	0.023977
ENSMUSG00000071748	Gm14698	X:66074267-66078493	XXuntreated	XX Active TP	OK	5.62289	7.82406	0.476604	1.59211	0.0073	0.040431
ENSMUSG00000021635	Rad17	13:101387119-101421014	XXuntreated	XX Active TP	OK	12.7002	17.6696	0.476414	1.72401	0.00575	0.0334724
ENSMUSG00000030738	Eif3c	7:133690425-133709880	XXuntreated	XX Active TP	OK	107.955	150.132	0.475808	1.62029	0.0077	0.0420648
ENSMUSG00000051579	Tceal8	X:132703522-132706881	XXuntreated	XX Active TP	OK	84.6457	117.653	0.475028	1.56551	0.0056	0.0327795
ENSMUSG00000063856	Gpx1	9:108241606-108242671	XXuntreated	XX Active TP	OK	130.888	181.712	0.473325	2.19674	0.00365	0.0234794
ENSMUSG00000038095	Sbno1	5:124818710-124875923	XXuntreated	XX Active TP	OK	20.2051	28.0489	0.473223	1.48796	0.0096	0.0498534
ENSMUSG00000029245	Epha5	5:84486815-84846407	XXuntreated	XX Active TP	OK	15.8591	22.0009	0.472252	1.57646	0.00615	0.0352335
ENSMUSG00000031931	Ankrd49	9:14584652-14587408	XXuntreated	XX Active TP	OK	16.3123	22.5988	0.47029	1.72347	0.0092	0.0482325
ENSMUSG00000034274	Thoc5	11:4795322-4828870	XXuntreated	XX Active TP	OK	18.1035	25.0604	0.469145	1.71313	0.00675	0.0380098
ENSMUSG00000018567	Gabarap	11:69804644-69808453	XXuntreated	XX Active TP	OK	294.33	406.949	0.46741	1.53644	0.00725	0.0402142
ENSMUSG00000048756	Foxo3	10:41901646-41996561	XXuntreated	XX Active TP	OK	16.9392	23.4087	0.466676	1.48394	0.0091	0.0478776
ENSMUSG00000035674	Ndufa3	7:3568974-3571765	XXuntreated	XX Active TP	OK	381.064	526.49	0.46637	1.52346	0.00805	0.0435753
ENSMUSG00000041303	Gtf3c3	1:54454424-54495815	XXuntreated	XX Active TP	OK	11.6477	16.0836	0.465542	1.67368	0.00775	0.0422445
ENSMUSG00000040782	Rfwd2	1:161162456-161277711	XXuntreated	XX Active TP	OK	13.9821	19.3055	0.465424	1.6629	0.0043	0.026632
ENSMUSG00000024070	Prkd3	17:79348744-79420156	XXuntreated	XX Active TP	OK	23.541	32.4857	0.46463	1.60809	0.00475	0.0288287
ENSMUSG00000020986	Sec23a	12:60054081-60113004	XXuntreated	XX Active TP	OK	31.3406	43.2166	0.463551	1.52335	0.0089	0.0471096
ENSMUSG00000074030	Exoc8	8:127414199-127421605	XXuntreated	XX Active TP	OK	6.3317	8.73008	0.463403	1.64258	0.00585	0.0339346
ENSMUSG00000075327	Zbtb2	10:5958432-5979467	XXuntreated	XX Active TP	OK	9.8626	13.5935	0.462873	1.502	0.0094	0.0491419
ENSMUSG00000072566	Pvt1	15:61869541-62209651	XXuntreated	XX Active TP	OK	13.5842	18.7217	0.462786	1.66224	0.0076	0.0416567
ENSMUSG00000032846	Zswim6	13:108514697-108680258	XXuntreated	XX Active TP	OK	9.50134	13.0937	0.462675	1.58135	0.00665	0.0375752
ENSMUSG00000038916	6330407J23Rik	10:28863087-28919436	XXuntreated	XX Active TP	OK	7.21579	9.9367	0.46161	1.4957	0.0089	0.0471096
ENSMUSG00000029920	Smarcad1	6:64992660-65066044	XXuntreated	XX Active TP	OK	16.363	22.5303	0.461432	1.62354	0.0043	0.026632
ENSMUSG00000022125	Cln5	14:103469432-103476796	XXuntreated	XX Active TP	OK	18.3036	25.2023	0.461427	1.71597	0.0059	0.0341711
ENSMUSG00000041168	Lonp1	17:56753723-56766326	XXuntreated	XX Active TP	OK	36.9745	50.8992	0.461112	1.60047	0.006	0.0345344
ENSMUSG00000020949	Fkbp3	12:66137319-66174931	XXuntreated	XX Active TP	OK	183.273	252.291	0.461096	1.47808	0.00895	0.0473405
ENSMUSG00000024357	Sil1	18:35426053-35658579	XXuntreated	XX Active TP	OK	19.3899	26.6799	0.460443	1.72454	0.00715	0.0397786
ENSMUSG00000021124	Vti1b	12:80231763-80273654	XXuntreated	XX Active TP	OK	87.0963	119.647	0.458107	2.13357	0.0083	0.0445381
ENSMUSG00000021190	Lgmn	12:103632293-103678023	XXuntreated	XX Active TP	OK	22.1508	30.3767	0.455608	1.53295	0.00755	0.0414439
ENSMUSG00000043284	Tmem11	11:60677953-60700720	XXuntreated	XX Active TP	OK	27.5329	37.7258	0.454397	1.77476	0.0078	0.042439
ENSMUSG00000021731	Mrps30	13:119168916-119176059	XXuntreated	XX Active TP	OK	27.1145	37.139	0.45387	1.77016	0.00705	0.0393849
ENSMUSG00000078713	Tomm5	4:45118079-45120986	XXuntreated	XX Active TP	OK	100.457	137.505	0.452908	1.52018	0.0072	0.0400267
ENSMUSG00000011114	Tbrg1	9:37456766-37464897	XXuntreated	XX Active TP	OK	57.1423	77.8612	0.446344	1.55089	0.0067	0.0378433
ENSMUSG00000032714	Syde1	10:78047247-78054709	XXuntreated	XX Active TP	OK	17.9002	24.3714	0.445213	1.63758	0.0079	0.0429043
ENSMUSG00000003131	Pafah1b2	9:45773393-45792954	XXuntreated	XX Active TP	OK	39.5146	53.7923	0.445012	1.55235	0.0075	0.0412458
ENSMUSG00000038774	Ascc3	10:50312474-50571008	XXuntreated	XX Active TP	OK	4.8919	6.65947	0.44501	1.54543	0.00845	0.0451958
ENSMUSG00000033186	Mzt1	14:99433762-99445355	XXuntreated	XX Active TP	OK	23.097	31.4229	0.444111	1.6892	0.0074	0.0408475
ENSMUSG00000001774	Chordc1	9:18096710-18118444	XXuntreated	XX Active TP	OK	21.9025	29.7902	0.443741	1.66677	0.0087	0.0462326
ENSMUSG00000031696	Vps35	8:87784295-87823412	XXuntreated	XX Active TP	OK	90.4344	122.978	0.443459	1.59644	0.0091	0.0478776
ENSMUSG00000025935	Tram1	1:13554782-13579945	XXuntreated	XX Active TP	OK	41.685	56.5855	0.440904	1.67764	0.00765	0.0418688
ENSMUSG00000040565	Btaf1	19:37000568-37088547	XXuntreated	XX Active TP	OK	9.53234	12.939	0.440826	1.59224	0.0068	0.0382477
ENSMUSG00000039879	Heca	10:17588431-17667873	XXuntreated	XX Active TP	OK	9.17853	12.4539	0.440268	1.46643	0.00865	0.0460494
ENSMUSG00000040462	Os9	10:126531314-126558216	XXuntreated	XX Active TP	OK	25.3163	34.27	0.436877	1.51997	0.0083	0.0445381
ENSMUSG00000024290	Rock1	18:10064398-10181790	XXuntreated	XX Active TP	OK	15.818	21.3707	0.43407	1.58009	0.00745	0.041047
ENSMUSG00000027763	Mbnl1	3:60277031-60433670	XXuntreated	XX Active TP	OK	17.0255	22.9861	0.433065	1.47918	0.0092	0.0482325
ENSMUSG00000021686	Ap3b1	13:95128914-95336271	XXuntreated	XX Active TP	OK	15.2163	20.5314	0.432211	1.49653	0.00835	0.0447578
ENSMUSG00000031015	Swap70	7:117365216-117427017	XXuntreated	XX Active TP	OK	27.527	37.0796	0.429781	1.57467	0.0085	0.0453813
ENSMUSG00000063884	Ptcd3	6:71830641-71858756	XXuntreated	XX Active TP	OK	25.0296	33.7023	0.429211	1.55854	0.0087	0.0462326
ENSMUSG00000025326	Ube3a	7:66484121-66562097	XXuntreated	XX Active TP	OK	25.6596	34.5368	0.428634	1.51788	0.0088	0.0466803
ENSMUSG00000040722	Scamp5	9:57289134-57315831	XXuntreated	XX Active TP	OK	28.9291	21.4263	-0.433137	-1.62013	0.0091	0.0478776
ENSMUSG00000017615	Tnfaip1	11:78336351-78349834	XXuntreated	XX Active TP	OK	40.1137	29.6273	-0.437168	-1.537	0.008	0.0433997
ENSMUSG00000091896	Ube2d2	18:35931212-35966826	XXuntreated	XX Active TP	OK	80.8589	59.69	-0.437917	-1.56205	0.00755	0.0414439
ENSMUSG00000024560	Cxxc1	18:74375784-74381145	XXuntreated	XX Active TP	OK	26.6661	19.6829	-0.438065	-1.64258	0.00765	0.0418688
ENSMUSG00000026112	6330578E17Rik	1:37473928-37486948	XXuntreated	XX Active TP	OK	37.0721	27.3521	-0.438686	-1.63461	0.00835	0.0447578
ENSMUSG00000034290	Nek9	12:86640463-86680312	XXuntreated	XX Active TP	OK	25.1476	18.5512	-0.438908	-1.61185	0.0065	0.0368541
ENSMUSG00000074305	C230081A13Rik	9:56048937-56265857	XXuntreated	XX Active TP	OK	7.34499	5.41295	-0.440345	-1.52445	0.00715	0.0397786
ENSMUSG00000027475	Kif3b	2:153117148-153159126	XXuntreated	XX Active TP	OK	12.7187	9.37037	-0.440769	-1.52208	0.00775	0.0422445
ENSMUSG00000041261	Car8	4:8070513-8166188	XXuntreated	XX Active TP	OK	20.6854	15.2276	-0.441922	-1.6066	0.00715	0.0397786
ENSMUSG00000014859	E2f4	8:107821562-107829269	XXuntreated	XX Active TP	OK	26.2926	19.3464	-0.442591	-1.66086	0.0092	0.0482325
ENSMUSG00000048076	Arf1	11:59024913-59041772	XXuntreated	XX Active TP	OK	225.098	165.356	-0.44498	-1.50819	0.0095	0.0494902
ENSMUSG00000030811	Fbxl19	7:134890288-134912441	XXuntreated	XX Active TP	OK	17.088	12.5503	-0.445262	-1.50637	0.00665	0.0375752
ENSMUSG00000004902	Slc25a18	6:120723785-120744000	XXuntreated	XX Active TP	OK	197.749	145.076	-0.446861	-1.54159	0.0083	0.0445381
ENSMUSG00000018974	Sart3	5:114192454-114221658	XXuntreated	XX Active TP	OK	26.3402	19.3209	-0.447103	-1.65569	0.0054	0.0318858
ENSMUSG00000020720	Psmd12	11:107340797-107365676	XXuntreated	XX Active TP	OK	77.1391	56.3839	-0.452179	-1.65314	0.0078	0.042439
ENSMUSG00000037364	Srrt	5:137736931-137748902	XXuntreated	XX Active TP	OK	54.1897	39.6089	-0.452194	-1.70541	0.0061	0.0349741
ENSMUSG00000042535	Gtpbp1	15:79519569-79551908	XXuntreated	XX Active TP	OK	25.146	18.3662	-0.453272	-1.6298	0.0063	0.0359816
ENSMUSG00000066357	Wdr6	9:108472222-108481070	XXuntreated	XX Active TP	OK	62.8433	45.8732	-0.454108	-1.48619	0.00905	0.0477331
ENSMUSG00000042015	Wdr41	13:95746298-95793269	XXuntreated	XX Active TP	OK	12.151	8.8694	-0.454165	-1.46447	0.0092	0.0482325
ENSMUSG00000056612	Ppp1r14b	19:7049537-7051814	XXuntreated	XX Active TP	OK	355.646	259.515	-0.454625	-2.00184	0.0078	0.042439
ENSMUSG00000041958	Pigs	11:78141916-78156284	XXuntreated	XX Active TP	OK	46.5357	33.9205	-0.456181	-1.59944	0.00595	0.0343399
ENSMUSG00000032599	Ip6k2	9:108686126-108708664	XXuntreated	XX Active TP	OK	29.6075	21.5487	-0.458366	-1.47887	0.0091	0.0478776
ENSMUSG00000000555	Itga5	15:103174719-103197194	XXuntreated	XX Active TP	OK	16.7283	12.1733	-0.458568	-1.65065	0.006	0.0345344
ENSMUSG00000021290	2010107E04Rik	12:113199586-113205188	XXuntreated	XX Active TP	OK	537.667	390.466	-0.461514	-3.66277	0.00575	0.0334724
ENSMUSG00000021559	Dapk1	13:60703307-60864546	XXuntreated	XX Active TP	OK	8.8848	6.45196	-0.461601	-1.53845	0.00695	0.0389584
ENSMUSG00000049551	Fzd9	5:135724807-135727100	XXuntreated	XX Active TP	OK	53.3535	38.7244	-0.462338	-1.75934	0.0053	0.0314583
ENSMUSG00000022414	Tab1	15:79963583-79992131	XXuntreated	XX Active TP	OK	13.1487	9.54122	-0.462671	-1.61245	0.009	0.047554
ENSMUSG00000024927	Rela	19:5637482-5648130	XXuntreated	XX Active TP	OK	22.1952	16.0972	-0.463438	-1.56383	0.00595	0.0343399
ENSMUSG00000038555	Reep2	18:35000311-35007106	XXuntreated	XX Active TP	OK	21.8553	15.8412	-0.464298	-1.68388	0.00905	0.0477331
ENSMUSG00000036180	Gatad2a	8:72430967-72520278	XXuntreated	XX Active TP	OK	37.5754	27.2007	-0.466146	-1.6434	0.00325	0.0214367
ENSMUSG00000009112	Bcl2l13	6:120786247-120866871	XXuntreated	XX Active TP	OK	20.821	15.0669	-0.466661	-1.54149	0.0086	0.0458162
ENSMUSG00000045969	Ing1	8:11556065-11563250	XXuntreated	XX Active TP	OK	35.406	25.6179	-0.466841	-1.59474	0.0049	0.0295335
ENSMUSG00000011752	Pgam1	19:41986360-41993154	XXuntreated	XX Active TP	OK	84.4707	61.1164	-0.46689	-1.83742	0.00485	0.0292917
ENSMUSG00000018428	Akap1	11:88692105-88742709	XXuntreated	XX Active TP	OK	22.3599	16.1724	-0.467378	-1.63353	0.0081	0.0438299
ENSMUSG00000039952	Dag1	9:108108285-108166255	XXuntreated	XX Active TP	OK	95.3779	68.8025	-0.471195	-1.56993	0.0058	0.033737
ENSMUSG00000035078	Mtmr9	14:64142452-64162790	XXuntreated	XX Active TP	OK	17.1335	12.3585	-0.471316	-1.68498	0.0082	0.0442096
ENSMUSG00000020255	D10Wsu102e	10:82822965-82831580	XXuntreated	XX Active TP	OK	17.8642	12.874	-0.472613	-1.71688	0.00455	0.027797
ENSMUSG00000056692	D17Wsu92e	17:27888176-27957503	XXuntreated	XX Active TP	OK	28.3283	20.4135	-0.472719	-1.74564	0.0048	0.0290727
ENSMUSG00000044408	1110002B05Rik	12:55746360-55757559	XXuntreated	XX Active TP	OK	41.7343	30.0717	-0.472828	-1.8624	0.0062	0.0354788
ENSMUSG00000034157	2310044G17Rik	12:88288363-88306312	XXuntreated	XX Active TP	OK	11.0433	7.95227	-0.473732	-1.65921	0.0074	0.0408474
ENSMUSG00000029439	Sfswap	5:130007105-130077258	XXuntreated	XX Active TP	OK	21.9026	15.7497	-0.475779	-1.63133	0.00475	0.0288287
ENSMUSG00000026464	Zc3h11a	1:135516447-135557957	XXuntreated	XX Active TP	OK	32.168	23.116	-0.476733	-1.75591	0.0043	0.026632
ENSMUSG00000045294	Insig1	5:28397951-28405201	XXuntreated	XX Active TP	OK	125.657	90.2762	-0.477075	-1.73829	0.00525	0.0312742
ENSMUSG00000025795	Rassf3	10:120847405-120913306	XXuntreated	XX Active TP	OK	47.6429	34.1856	-0.478873	-1.77429	0.00315	0.0208513
ENSMUSG00000045817	Zfp36l2	17:84583270-84587287	XXuntreated	XX Active TP	OK	36.5769	26.2378	-0.479286	-1.68145	0.00235	0.0165933
ENSMUSG00000010064	Slc38a3	9:107552969-107569705	XXuntreated	XX Active TP	OK	51.8201	37.136	-0.480691	-1.68205	0.00255	0.0176194
ENSMUSG00000029860	Zyx	6:42299826-42323267	XXuntreated	XX Active TP	OK	47.9611	34.3681	-0.480797	-1.84689	0.004	0.025238
ENSMUSG00000016921	Srsf6	2:162757263-162762857	XXuntreated	XX Active TP	OK	99.0593	70.9453	-0.481586	-1.53323	0.00645	0.0366688
ENSMUSG00000041995	Zbed3	13:96095191-96107796	XXuntreated	XX Active TP	OK	17.7063	12.6809	-0.481614	-1.60073	0.00855	0.0456154
ENSMUSG00000019297	2610027L16Rik	14:56364529-56377295	XXuntreated	XX Active TP	OK	13.1859	9.4384	-0.482386	-1.67731	0.0053	0.0314583
ENSMUSG00000033128	Gga1	15:78707619-78725015	XXuntreated	XX Active TP	OK	20.5623	14.7144	-0.482774	-1.77205	0.00455	0.027797
ENSMUSG00000071650	Ganab	19:8972579-8991153	XXuntreated	XX Active TP	OK	88.4512	63.2717	-0.483322	-1.64357	0.00375	0.023977
ENSMUSG00000031482	Slc25a15	8:23486025-23509093	XXuntreated	XX Active TP	OK	11.0118	7.87468	-0.483754	-1.66924	0.00745	0.041047
ENSMUSG00000052798	Nup107	10:117187679-117229761	XXuntreated	XX Active TP	OK	21.89	15.6527	-0.483862	-1.63084	0.00505	0.0303143
ENSMUSG00000020393	Kremen1	11:5091554-5161561	XXuntreated	XX Active TP	OK	15.4632	11.0569	-0.483894	-1.66206	0.0038	0.0242444
ENSMUSG00000034681	Rnps1	17:24551619-24562840	XXuntreated	XX Active TP	OK	112.098	80.1343	-0.484263	-1.67005	0.00365	0.0234794
ENSMUSG00000022434	Fam118a	15:84867491-84893258	XXuntreated	XX Active TP	OK	16.0602	11.4805	-0.484308	-1.72063	0.00595	0.0343399
ENSMUSG00000024130	Abca3	17:24488894-24547146	XXuntreated	XX Active TP	OK	16.2906	11.6323	-0.485906	-1.67067	0.00445	0.0273326
ENSMUSG00000032525	Nktr	9:121628286-121665959	XXuntreated	XX Active TP	OK	11.3912	8.12836	-0.486879	-1.57838	0.0066	0.0373496
ENSMUSG00000021133	4933426M11Rik	12:81891545-81981819	XXuntreated	XX Active TP	OK	26.3303	18.7841	-0.487208	-1.71674	0.0025	0.0173955
ENSMUSG00000029328	Hnrpdl	5:100462595-100468683	XXuntreated	XX Active TP	OK	123.033	87.7652	-0.487327	-1.5479	0.00635	0.0362114
ENSMUSG00000030435	U2af2	7:5013744-5031534	XXuntreated	XX Active TP	OK	179.286	127.822	-0.488132	-1.66034	0.00345	0.0224561
ENSMUSG00000023272	Creld2	15:88650075-88657111	XXuntreated	XX Active TP	OK	24.6988	17.5995	-0.488904	-1.80178	0.00815	0.0440361
ENSMUSG00000029471	Camkk2	5:123183212-123229391	XXuntreated	XX Active TP	OK	27.4226	19.5234	-0.490165	-1.63941	0.0041	0.0256505
ENSMUSG00000039976	Tbc1d16	11:119004358-119089813	XXuntreated	XX Active TP	OK	7.78584	5.54197	-0.490454	-1.37189	0.00945	0.0493337
ENSMUSG00000034413	Neurl1b	17:26551909-26583283	XXuntreated	XX Active TP	OK	5.17108	3.67832	-0.491417	-1.59205	0.00865	0.0460494
ENSMUSG00000022193	Psmb5	14:55232643-55236851	XXuntreated	XX Active TP	OK	134.725	95.804	-0.491856	-1.69622	0.00285	0.01927
ENSMUSG00000008393	Carhsp1	16:8658679-8672246	XXuntreated	XX Active TP	OK	26.5487	18.8771	-0.492005	-1.8088	0.00425	0.026455
ENSMUSG00000039640	Mrpl12	11:120345926-120350379	XXuntreated	XX Active TP	OK	132.809	94.4289	-0.492054	-2.00959	0.0061	0.0349741
ENSMUSG00000039253	Fn3krp	11:121282714-121292602	XXuntreated	XX Active TP	OK	12.0515	8.56508	-0.492679	-1.6699	0.00765	0.0418688
ENSMUSG00000054823	Whsc1l1	8:26712072-26830139	XXuntreated	XX Active TP	OK	16.0639	11.412	-0.493272	-1.55142	0.0083	0.0445381
ENSMUSG00000030104	Edem1	6:108778634-108809350	XXuntreated	XX Active TP	OK	9.60791	6.82557	-0.493274	-1.73976	0.0035	0.0227216
ENSMUSG00000016252	Atp5e	2:174286572-174289606	XXuntreated	XX Active TP	OK	442.815	314.58	-0.493275	-1.70817	0.00305	0.0203073
ENSMUSG00000061232	H2-K1	17:34132961-34137278	XXuntreated	XX Active TP	OK	30.3091	21.5184	-0.494178	-1.58047	0.0059	0.0341711
ENSMUSG00000022120	Rnf219	14:104876750-104921883	XXuntreated	XX Active TP	OK	8.86575	6.2908	-0.494999	-1.63949	0.00905	0.0477331
ENSMUSG00000017221	Psmd3	11:98543867-98557293	XXuntreated	XX Active TP	OK	108.83	77.1322	-0.496669	-1.54206	0.00805	0.0435753
ENSMUSG00000003154	Foxj2	6:122763643-122795384	XXuntreated	XX Active TP	OK	7.10753	5.03616	-0.497025	-1.60436	0.0046	0.0280562
ENSMUSG00000032199	Polr2m	9:71326243-71440167	XXuntreated	XX Active TP	OK	146.45	103.751	-0.497275	-1.8138	0.0059	0.0341711
ENSMUSG00000021607	Mrpl36	13:73468456-73469623	XXuntreated	XX Active TP	OK	49.7866	35.2439	-0.498383	-2.06826	0.0057	0.0332597
ENSMUSG00000034088	Hdlbp	1:95302516-95375385	XXuntreated	XX Active TP	OK	68.9963	48.8405	-0.498442	-1.72925	0.0038	0.0242444
ENSMUSG00000027007	Ssfa2	2:79475508-79513123	XXuntreated	XX Active TP	OK	12.9237	9.14515	-0.49894	-1.6282	0.00585	0.0339346
ENSMUSG00000021965	F630043A04Rik	14:58425397-58445000	XXuntreated	XX Active TP	OK	16.0673	11.3681	-0.49914	-1.73034	0.0076	0.0416567
ENSMUSG00000032434	Cmtm6	9:114640320-114658461	XXuntreated	XX Active TP	OK	24.1482	17.0772	-0.499841	-1.8513	0.00275	0.0187392
ENSMUSG00000039191	Rbpj	5:53947017-54048684	XXuntreated	XX Active TP	OK	16.2841	11.4895	-0.503147	-1.76526	0.0021	0.0151973
ENSMUSG00000025024	Smndc1	19:53453703-53465063	XXuntreated	XX Active TP	OK	24.4503	17.2344	-0.504559	-1.87241	0.00355	0.0229658
ENSMUSG00000026917	Wdr5	2:27370676-27392055	XXuntreated	XX Active TP	OK	35.9235	25.3139	-0.504995	-1.55037	0.0073	0.040431
ENSMUSG00000049339	Fam134a	1:75139359-75144483	XXuntreated	XX Active TP	OK	47.2713	33.2937	-0.505714	-1.75481	0.0022	0.0157366
ENSMUSG00000048486	Fitm2	2:163292114-163298647	XXuntreated	XX Active TP	OK	7.3013	5.14119	-0.50605	-1.61709	0.006	0.0345344
ENSMUSG00000025358	Cdk2	10:128134994-128142107	XXuntreated	XX Active TP	OK	26.4266	18.6081	-0.506061	-1.72219	0.00245	0.0171119
ENSMUSG00000026576	Atp1b1	1:166367397-166388486	XXuntreated	XX Active TP	OK	29.5449	20.7918	-0.506899	-1.89394	0.00315	0.0208513
ENSMUSG00000014504	Srp19	18:34490500-34496253	XXuntreated	XX Active TP	OK	66.8063	47.0122	-0.50695	-1.57996	0.00685	0.0385144
ENSMUSG00000026670	Uap1	1:172072068-172105088	XXuntreated	XX Active TP	OK	14.8365	10.44	-0.507025	-1.59078	0.0048	0.0290727
ENSMUSG00000024498	Tcerg1	18:42671140-42735439	XXuntreated	XX Active TP	OK	28.8573	20.3	-0.507457	-1.77424	0.00265	0.0181748
ENSMUSG00000024082	2410091C18Rik	17:79336474-79347392	XXuntreated	XX Active TP	OK	11.8451	8.33236	-0.507491	-1.69606	0.00765	0.0418688
ENSMUSG00000030207	8430419L09Rik	6:135147994-135204354	XXuntreated	XX Active TP	OK	32.9944	23.2066	-0.507689	-1.67224	0.00695	0.0389584
ENSMUSG00000032562	Gnai2	9:107516460-107537673	XXuntreated	XX Active TP	OK	282.782	198.876	-0.507821	-1.63111	0.00475	0.0288287
ENSMUSG00000024579	Pcyox1l	18:61856490-61867289	XXuntreated	XX Active TP	OK	16.3483	11.4962	-0.50799	-1.53182	0.00805	0.0435753
ENSMUSG00000031628	Casp3	8:47702802-47724060	XXuntreated	XX Active TP	OK	47.8859	33.6668	-0.508275	-2.01066	0.0032	0.0211634
ENSMUSG00000034022	Cpsf1	15:76406787-76438021	XXuntreated	XX Active TP	OK	25.9698	18.2368	-0.509981	-1.72985	0.00255	0.0176194
ENSMUSG00000041961	Znrf3	11:5176326-5344850	XXuntreated	XX Active TP	OK	8.72407	6.12037	-0.511382	-1.6665	0.00405	0.0254451
ENSMUSG00000038349	Plcl1	1:55463231-55808646	XXuntreated	XX Active TP	OK	7.67653	5.38281	-0.512096	-1.52544	0.0096	0.0498534
ENSMUSG00000060992	Copz1	15:103103341-103130293	XXuntreated	XX Active TP	OK	87.2725	61.1531	-0.513101	-1.81028	0.00115	0.00937007
ENSMUSG00000023953	Polh	17:46308952-46339574	XXuntreated	XX Active TP	OK	20.4332	14.3164	-0.513244	-1.7018	0.00365	0.0234794
ENSMUSG00000034021	Pds5b	5:151476313-151613265	XXuntreated	XX Active TP	OK	21.8056	15.2753	-0.513499	-1.71168	0.0028	0.0190274
ENSMUSG00000024870	Rab1b	19:5099206-5107019	XXuntreated	XX Active TP	OK	101.192	70.8856	-0.513524	-2.03718	0.00155	0.01194
ENSMUSG00000022560	Gpr172b	15:76369372-76372560	XXuntreated	XX Active TP	OK	8.48431	5.94271	-0.513675	-1.64741	0.0083	0.0445381
ENSMUSG00000029480	Dhx37	5:125894229-125914491	XXuntreated	XX Active TP	OK	9.24282	6.46542	-0.515588	-1.67068	0.00395	0.0249757
ENSMUSG00000016181	Diexf	1:194930596-194956445	XXuntreated	XX Active TP	OK	4.82108	3.37208	-0.515718	-1.64665	0.00575	0.0334724
ENSMUSG00000024833	Pola2	19:5940542-5964206	XXuntreated	XX Active TP	OK	23.2509	16.2357	-0.518117	-1.72815	0.0029	0.0195102
ENSMUSG00000024165	Hn1l	17:25079100-25097581	XXuntreated	XX Active TP	OK	38.2214	26.6774	-0.518762	-1.91829	0.002	0.0145948
ENSMUSG00000028622	Mrpl37	4:106728478-106739473	XXuntreated	XX Active TP	OK	59.2577	41.3545	-0.518958	-1.73334	0.00325	0.0214367
ENSMUSG00000027533	Fabp5	3:10012547-10016607	XXuntreated	XX Active TP	OK	608.193	424.423	-0.519025	-1.72744	0.00255	0.0176194
ENSMUSG00000022322	Shcbp1	8:4735979-4779534	XXuntreated	XX Active TP	OK	20.4987	14.3033	-0.519179	-1.80229	0.00595	0.0343399
ENSMUSG00000001150	Mcm3ap	10:75911825-75978601	XXuntreated	XX Active TP	OK	12.5927	8.78602	-0.519301	-1.71059	0.00255	0.0176194
ENSMUSG00000027968	Larp7	3:127239871-127256266	XXuntreated	XX Active TP	OK	27.1057	18.8986	-0.520316	-1.72324	0.0033	0.0216989
ENSMUSG00000028618	Tmem59	4:106799217-106873601	XXuntreated	XX Active TP	OK	156.328	108.948	-0.520939	-1.62678	0.00405	0.0254451
ENSMUSG00000021495	Fam193b	13:55640679-55672481	XXuntreated	XX Active TP	OK	11.1572	7.77117	-0.521777	-1.66335	0.0041	0.0256505
ENSMUSG00000064127	Med14	X:12252494-12339199	XXuntreated	XX Active TP	OK	23.0807	16.0544	-0.523719	-1.73679	0.0043	0.026632
ENSMUSG00000029068	Ccnl2	4:155186597-155198652	XXuntreated	XX Active TP	OK	38.3349	26.6526	-0.524383	-1.58886	0.005	0.0300629
ENSMUSG00000039231	Suv39h1	X:7626297-7651886	XXuntreated	XX Active TP	OK	31.6497	21.9968	-0.524902	-1.80837	0.00145	0.0112989
ENSMUSG00000020358	Hnrnpab	11:51398258-51420349	XXuntreated	XX Active TP	OK	424.086	294.657	-0.525318	-1.57326	0.0061	0.0349741
ENSMUSG00000031563	Wwc2	8:48911436-49075897	XXuntreated	XX Active TP	OK	5.2028	3.61487	-0.525345	-1.68069	0.00365	0.0234794
ENSMUSG00000041037	Irgq	7:25315666-25323618	XXuntreated	XX Active TP	OK	12.087	8.39304	-0.526193	-1.889	0.00135	0.0106939
ENSMUSG00000044617	Zbtb39	10:127176593-127188788	XXuntreated	XX Active TP	OK	5.83482	4.05002	-0.52676	-1.72174	0.00405	0.0254451
ENSMUSG00000028790	Khdrbs1	4:129380407-129419547	XXuntreated	XX Active TP	OK	88.3275	61.3087	-0.52677	-1.78761	0.0021	0.0151973
ENSMUSG00000046160	Olig1	16:91270013-91272184	XXuntreated	XX Active TP	OK	607.23	421.272	-0.527492	-1.68304	0.00955	0.0496982
ENSMUSG00000017715	Pgs1	11:117847605-117990533	XXuntreated	XX Active TP	OK	15.9981	11.0799	-0.529957	-1.78906	0.00565	0.03302
ENSMUSG00000035805	Mlc1	15:88786313-88809437	XXuntreated	XX Active TP	OK	133.074	92.1515	-0.530144	-1.73899	0.00215	0.015446
ENSMUSG00000048371	Pdp2	8:107115367-107120736	XXuntreated	XX Active TP	OK	5.6129	3.88623	-0.530373	-1.61237	0.0091	0.0478776
ENSMUSG00000031925	Maml2	9:13424433-13513832	XXuntreated	XX Active TP	OK	24.169	16.7323	-0.53052	-1.65445	0.00345	0.0224561
ENSMUSG00000032012	Pvrl1	9:43552658-43615537	XXuntreated	XX Active TP	OK	7.50979	5.19817	-0.53077	-1.79454	0.0026	0.0178898
ENSMUSG00000027654	Fam83d	2:158593828-158612373	XXuntreated	XX Active TP	OK	23.6677	16.3733	-0.531573	-1.75447	0.00215	0.015446
ENSMUSG00000045994	B3gat1	9:26541312-26614053	XXuntreated	XX Active TP	OK	26.0205	17.9843	-0.532905	-1.89716	0.002	0.0145948
ENSMUSG00000001418	0610031J06Rik	3:88128944-88138426	XXuntreated	XX Active TP	OK	140.648	97.1608	-0.533638	-2.48418	0.00565	0.03302
ENSMUSG00000045608	Dbx2	15:95453993-95486391	XXuntreated	XX Active TP	OK	20.8497	14.4029	-0.533662	-1.86991	0.0016	0.0122551
ENSMUSG00000028670	Lypla2	4:135524138-135528541	XXuntreated	XX Active TP	OK	97.0556	66.9801	-0.535079	-1.81616	0.00215	0.015446
ENSMUSG00000015342	Xk	X:8849881-8890376	XXuntreated	XX Active TP	OK	3.72427	2.56834	-0.53612	-1.56977	0.00645	0.0366688
ENSMUSG00000046841	Ckap4	10:83989049-83996781	XXuntreated	XX Active TP	OK	17.6742	12.1882	-0.536158	-1.8043	0.0017	0.0128418
ENSMUSG00000046324	Ermp1	19:29682703-29722905	XXuntreated	XX Active TP	OK	39.3121	27.0906	-0.53718	-1.68833	0.0043	0.026632
ENSMUSG00000024142	Mlst8	17:24610496-24616023	XXuntreated	XX Active TP	OK	10.3874	7.13819	-0.541207	-1.7296	0.00345	0.0224561
ENSMUSG00000029177	Cenpa	5:30969149-30977200	XXuntreated	XX Active TP	OK	81.9712	56.3143	-0.541615	-1.82305	0.00295	0.0197569
ENSMUSG00000028436	Dcaf12	4:41238332-41261922	XXuntreated	XX Active TP	OK	33.7386	23.155	-0.543076	-1.91507	0.00085	0.00729464
ENSMUSG00000035242	Oaz1	10:80289400-80292035	XXuntreated	XX Active TP	OK	231.89	159.127	-0.543266	-2.32919	0.0004	0.00391572
ENSMUSG00000030034	Ino80b	6:83071758-83075425	XXuntreated	XX Active TP	OK	17.826	12.2317	-0.543357	-1.55633	0.0061	0.0349741
ENSMUSG00000061024	Rrs1	1:9535488-9537535	XXuntreated	XX Active TP	OK	40.02	27.4584	-0.543472	-2.09692	0.00085	0.00729464
ENSMUSG00000033904	6330503K22Rik	7:125856065-125880538	XXuntreated	XX Active TP	OK	7.17996	4.92626	-0.543484	-1.53053	0.00935	0.0489151
ENSMUSG00000008999	Bmp7	2:172693512-172765822	XXuntreated	XX Active TP	OK	34.8113	23.8499	-0.545576	-1.90935	0.00045	0.004314
ENSMUSG00000034820	Cpsf7	19:10599733-10630728	XXuntreated	XX Active TP	OK	27.9889	19.1583	-0.546883	-1.94106	0.0017	0.0128418
ENSMUSG00000034889	2510012J08Rik	10:80783847-80788996	XXuntreated	XX Active TP	OK	15.6061	10.6773	-0.547565	-1.93464	0.00185	0.0137645
ENSMUSG00000007783	Cpt1c	7:52214742-52230184	XXuntreated	XX Active TP	OK	25.252	17.2717	-0.547989	-2.03265	0.001	0.00835457
ENSMUSG00000037852	Cpe	8:67071354-67171837	XXuntreated	XX Active TP	OK	243.929	166.838	-0.548014	-1.9718	0.0021	0.0151973
ENSMUSG00000034111	Tmed8	12:88507191-88541179	XXuntreated	XX Active TP	OK	4.49735	3.07338	-0.54925	-1.78815	0.00275	0.0187392
ENSMUSG00000027195	Hsd17b12	2:93872845-93998121	XXuntreated	XX Active TP	OK	140.464	95.9734	-0.549497	-1.94116	0.0014	0.0110369
ENSMUSG00000007815	Rhoa	9:108208535-108240270	XXuntreated	XX Active TP	OK	216.648	147.885	-0.550875	-2.04389	0.00115	0.00937007
ENSMUSG00000079614	Seh1l	18:67934529-67955115	XXuntreated	XX Active TP	OK	26.1932	17.8772	-0.551072	-2.03911	0.00085	0.00729464
ENSMUSG00000033965	Slc16a2	X:100892752-101017304	XXuntreated	XX Active TP	OK	36.6881	24.9987	-0.553461	-1.70199	0.00915	0.0480553
ENSMUSG00000039450	Dcxr	11:120586712-120588595	XXuntreated	XX Active TP	OK	32.932	22.4384	-0.553523	-1.62995	0.00445	0.0273326
ENSMUSG00000031760	Mt3	8:96676506-96678048	XXuntreated	XX Active TP	OK	182.042	124	-0.553927	-2.93576	0.00175	0.0131792
ENSMUSG00000024601	Isoc1	18:58819135-58839224	XXuntreated	XX Active TP	OK	33.8877	23.0813	-0.554037	-2.09887	0.001	0.00835457
ENSMUSG00000004031	Fam5b	1:160175401-160286391	XXuntreated	XX Active TP	OK	35.8104	24.3859	-0.554329	-2.03693	0.0005	0.00469613
ENSMUSG00000022945	Chaf1b	16:93884145-93906360	XXuntreated	XX Active TP	OK	22.2158	15.1137	-0.555728	-1.68412	0.00485	0.0292917
ENSMUSG00000057236	Rbbp4	4:128964860-129012614	XXuntreated	XX Active TP	OK	209.29	142.359	-0.55597	-1.75749	0.0023	0.0162868
ENSMUSG00000031983	2310022B05Rik	8:127159665-127187269	XXuntreated	XX Active TP	OK	9.42436	6.40707	-0.55673	-1.8574	0.0024	0.01685
ENSMUSG00000044894	Uqcrq	11:53241423-53244333	XXuntreated	XX Active TP	OK	582.258	395.756	-0.557047	-1.93385	0.0005	0.00469613
ENSMUSG00000026003	Acadl	1:66877412-66909851	XXuntreated	XX Active TP	OK	245.771	166.959	-0.557823	-1.999	0.0031	0.0205663
ENSMUSG00000000346	Dazap2	15:100446068-100451184	XXuntreated	XX Active TP	OK	114.77	77.964	-0.557868	-2.21224	0.00095	0.00801363
ENSMUSG00000059811	Atl2	17:80247731-80295463	XXuntreated	XX Active TP	OK	15.3339	10.4155	-0.557996	-1.87493	0.00145	0.0112989
ENSMUSG00000021591	Glrx	13:75977315-75987599	XXuntreated	XX Active TP	OK	49.9966	33.941	-0.5588	-2.23096	0.00095	0.00801363
ENSMUSG00000038855	Itpkb	1:182257101-182354933	XXuntreated	XX Active TP	OK	14.836	10.0698	-0.559063	-1.90368	0.00115	0.00937007
ENSMUSG00000020473	Aebp1	11:5761949-5772091	XXuntreated	XX Active TP	OK	27.7059	18.7994	-0.559503	-1.76245	0.0026	0.0178898
ENSMUSG00000038482	Tfdp1	8:13338750-13378395	XXuntreated	XX Active TP	OK	108.74	73.7383	-0.560402	-1.89173	0.00105	0.00872801
ENSMUSG00000025158	Rfng	11:120642059-120645521	XXuntreated	XX Active TP	OK	17.0437	11.5483	-0.56156	-1.79133	0.0017	0.0128418
ENSMUSG00000051220	Ercc6l	X:99337054-99352430	XXuntreated	XX Active TP	OK	9.19498	6.22856	-0.561947	-1.88657	0.0018	0.0134941
ENSMUSG00000048100	Taf13	3:108374615-108386140	XXuntreated	XX Active TP	OK	18.5435	12.5534	-0.562835	-1.57911	0.00945	0.0493337
ENSMUSG00000051554	Gm9853	8:106875210-106876739	XXuntreated	XX Active TP	OK	21.1604	14.3194	-0.563397	-2.02105	0.003	0.0200374
ENSMUSG00000027199	Gatm	2:122420202-122437039	XXuntreated	XX Active TP	OK	111.76	75.5876	-0.564178	-1.89424	0.00135	0.0106939
ENSMUSG00000029684	Wasl	6:24563804-24615009	XXuntreated	XX Active TP	OK	25.7886	17.3976	-0.567844	-1.97702	0.0007	0.0062348
ENSMUSG00000024521	Pmaip1	18:66618257-66625204	XXuntreated	XX Active TP	OK	6.74375	4.54844	-0.568179	-1.71998	0.00675	0.0380098
ENSMUSG00000023367	Tmem176a	6:48791481-48795363	XXuntreated	XX Active TP	OK	33.3207	22.4619	-0.568937	-1.77004	0.00225	0.0160323
ENSMUSG00000030254	Rad18	6:112569843-112646680	XXuntreated	XX Active TP	OK	15.2754	10.2952	-0.569241	-1.63919	0.0054	0.0318858
ENSMUSG00000052214	Opa3	7:19813682-19841892	XXuntreated	XX Active TP	OK	29.1317	19.6221	-0.570116	-1.96351	0.00075	0.00661258
ENSMUSG00000010608	Rbm25	12:84973183-85024073	XXuntreated	XX Active TP	OK	38.9661	26.2443	-0.570214	-2.10247	0.0005	0.00469613
ENSMUSG00000044030	Irf2bp1	7:19589413-19592110	XXuntreated	XX Active TP	OK	25.0521	16.8721	-0.570295	-2.12035	0.00075	0.00661258
ENSMUSG00000051817	Sox12	2:152219346-152223782	XXuntreated	XX Active TP	OK	17.5134	11.7936	-0.570455	-2.07392	0.0005	0.00469613
ENSMUSG00000001794	Capns1	7:30971960-30980183	XXuntreated	XX Active TP	OK	220.066	148.108	-0.571288	-2.42998	0.0011	0.00905225
ENSMUSG00000010453	4632411B12Rik	1:36392574-36426026	XXuntreated	XX Active TP	OK	14.4674	9.73459	-0.571614	-1.89775	0.0006	0.00549604
ENSMUSG00000067889	Spnb3	19:4711207-4752353	XXuntreated	XX Active TP	OK	3.07449	2.06845	-0.571797	-1.75612	0.00345	0.0224561
ENSMUSG00000031987	Egln1	8:127432495-127473154	XXuntreated	XX Active TP	OK	35.0382	23.5713	-0.571899	-2.13469	0.00055	0.00511069
ENSMUSG00000031227	Magee1	X:102315734-102319248	XXuntreated	XX Active TP	OK	14.243	9.57846	-0.572388	-2.02197	0.00065	0.00587776
ENSMUSG00000030894	Tpp1	7:112893333-112900738	XXuntreated	XX Active TP	OK	36.1834	24.3241	-0.572942	-2.10257	0.0007	0.0062348
ENSMUSG00000004360	9330159F19Rik	10:28931448-28950585	XXuntreated	XX Active TP	OK	4.12482	2.77132	-0.573759	-1.76872	0.0039	0.0247334
ENSMUSG00000063801	Ap3s2	7:87020217-87065526	XXuntreated	XX Active TP	OK	12.0483	8.09148	-0.574347	-2.05444	0.00045	0.004314
ENSMUSG00000021395	Spin1	13:51196266-51247915	XXuntreated	XX Active TP	OK	53.0672	35.6388	-0.574371	-1.51951	0.0075	0.0412458
ENSMUSG00000061838	Suclg2	6:95423005-95668792	XXuntreated	XX Active TP	OK	36.8368	24.7248	-0.575189	-2.0048	0.0007	0.0062348
ENSMUSG00000074457	S100a16	3:90341175-90347073	XXuntreated	XX Active TP	OK	36.9853	24.8001	-0.576608	-1.5109	0.0074	0.0408475
ENSMUSG00000090739	D930016D06Rik	5:104954753-104983230	XXuntreated	XX Active TP	OK	3.69791	2.47897	-0.57697	-1.51272	0.0096	0.0498534
ENSMUSG00000037572	Wdhd1	14:47860618-47896532	XXuntreated	XX Active TP	OK	11.1568	7.47763	-0.577265	-1.82163	0.0019	0.013989
ENSMUSG00000053877	Srcap	7:134655540-134679890	XXuntreated	XX Active TP	OK	18.5082	12.4041	-0.577352	-1.7227	0.00655	0.037095
ENSMUSG00000040188	Scamp2	9:57408750-57436604	XXuntreated	XX Active TP	OK	24.8964	16.6698	-0.578698	-2.14691	0.0008	0.00695413
ENSMUSG00000039601	Rcan2	17:43938799-44176465	XXuntreated	XX Active TP	OK	5.28012	3.53333	-0.579539	-1.61761	0.0054	0.0318858
ENSMUSG00000046157	Tmem229b	12:80062781-80108614	XXuntreated	XX Active TP	OK	14.7036	9.83905	-0.579575	-1.73412	0.0038	0.0242444
ENSMUSG00000019927	Ube2d1	10:70717727-70748010	XXuntreated	XX Active TP	OK	45.3177	30.3218	-0.579718	-1.99444	0.00155	0.01194
ENSMUSG00000032279	Idh3a	9:54434287-54452468	XXuntreated	XX Active TP	OK	144.87	96.9243	-0.579831	-1.99896	0.0005	0.00469613
ENSMUSG00000023988	Bysl	17:47641999-47748441	XXuntreated	XX Active TP	OK	20.7971	13.9119	-0.580064	-1.57275	0.00595	0.0343399
ENSMUSG00000030718	Ppme1	7:107475246-107520406	XXuntreated	XX Active TP	OK	42.6307	28.509	-0.580476	-2.22754	0.00045	0.004314
ENSMUSG00000020412	Ascc2	11:4537749-4585702	XXuntreated	XX Active TP	OK	14.8614	9.93219	-0.581389	-1.82125	0.00195	0.0142862
ENSMUSG00000030284	Creld1	6:113433290-113443332	XXuntreated	XX Active TP	OK	17.7401	11.8505	-0.582065	-1.75061	0.00305	0.0203073
ENSMUSG00000032875	Arhgef17	7:108018259-108080675	XXuntreated	XX Active TP	OK	4.82909	3.22406	-0.582871	-1.80797	0.00145	0.0112989
ENSMUSG00000005470	Asf1b	8:86479405-86494096	XXuntreated	XX Active TP	OK	14.1473	9.44513	-0.582881	-1.60184	0.0057	0.0332597
ENSMUSG00000055629	B4galnt4	7:148247172-148258018	XXuntreated	XX Active TP	OK	5.99215	3.99908	-0.583405	-1.74867	0.0051	0.0305033
ENSMUSG00000090648	Gm17446	14:103377436-103381745	XXuntreated	XX Active TP	OK	6.97203	4.6517	-0.58382	-1.77653	0.0015	0.0116334
ENSMUSG00000062762	Ei24	9:36575471-36604938	XXuntreated	XX Active TP	OK	98.9896	66.0375	-0.583992	-2.05419	0.0004	0.00391572
ENSMUSG00000021779	Thrb	14:18493473-18870602	XXuntreated	XX Active TP	OK	2.88491	1.92353	-0.584771	-1.54943	0.0068	0.0382477
ENSMUSG00000039347	Atp6v0e2	6:48487567-48491797	XXuntreated	XX Active TP	OK	112.648	75.1072	-0.584795	-2.31575	0.00045	0.004314
ENSMUSG00000059981	Taok2	7:134009191-134028217	XXuntreated	XX Active TP	OK	21.5594	14.3716	-0.58509	-1.63355	0.00855	0.0456154
ENSMUSG00000032590	Apeh	9:107987747-107996811	XXuntreated	XX Active TP	OK	10.3538	6.90097	-0.585284	-1.90981	0.00245	0.0171119
ENSMUSG00000044167	Foxo1	3:52072258-52154031	XXuntreated	XX Active TP	OK	2.78209	1.85415	-0.58541	-1.64601	0.00575	0.0334724
ENSMUSG00000001157	Gmcl1	6:86641761-86683372	XXuntreated	XX Active TP	OK	11.8288	7.8676	-0.588305	-1.82876	0.00125	0.0100468
ENSMUSG00000058267	Mrps14	1:162125345-162132301	XXuntreated	XX Active TP	OK	59.2414	39.3677	-0.589592	-1.72046	0.0028	0.0190274
ENSMUSG00000068735	Trp53i11	2:93027704-93041916	XXuntreated	XX Active TP	OK	126.514	84.02	-0.590496	-1.74213	0.0029	0.0195102
ENSMUSG00000026864	Hspa5	2:34627489-34632051	XXuntreated	XX Active TP	OK	227.894	151.34	-0.590573	-1.82725	0.0019	0.013989
ENSMUSG00000020149	Rab1	11:20101434-20126859	XXuntreated	XX Active TP	OK	195.222	129.517	-0.591972	-1.78746	0.0026	0.0178898
ENSMUSG00000006169	Clint1	11:45665506-45724127	XXuntreated	XX Active TP	OK	31.1185	20.6039	-0.594855	-2.06003	0.0005	0.00469613
ENSMUSG00000050989	Sepn1	4:134093806-134108081	XXuntreated	XX Active TP	OK	27.3775	18.1188	-0.595505	-1.97499	0.0004	0.00391572
ENSMUSG00000026667	Uhmk1	1:172123550-172145687	XXuntreated	XX Active TP	OK	21.1186	13.9681	-0.596376	-2.15103	0.00015	0.0017207
ENSMUSG00000058799	Nap1l1	10:110910247-110935198	XXuntreated	XX Active TP	OK	310.945	205.615	-0.596709	-2.00067	0.0023	0.0162868
ENSMUSG00000044700	Tmem201	4:149089483-149112153	XXuntreated	XX Active TP	OK	22.4429	14.8399	-0.596779	-2.05122	0.00035	0.00349316
ENSMUSG00000037103	Dcaf15	8:86620970-86628661	XXuntreated	XX Active TP	OK	22.4483	14.8376	-0.597347	-2.18102	0.00045	0.004314
ENSMUSG00000017299	Dnttip1	2:164571482-164595166	XXuntreated	XX Active TP	OK	22.4695	14.8217	-0.600254	-1.96615	0.00645	0.0366688
ENSMUSG00000045193	Cirbp	10:79628729-79635531	XXuntreated	XX Active TP	OK	34.738	22.9142	-0.600271	-2.13275	0.00635	0.0362114
ENSMUSG00000029722	Agfg2	5:138091710-138125954	XXuntreated	XX Active TP	OK	13.4699	8.88036	-0.601053	-1.81951	0.0017	0.0128418
ENSMUSG00000026424	Gpr37l1	1:137056810-137064258	XXuntreated	XX Active TP	OK	7.73222	5.09381	-0.602136	-1.78113	0.0053	0.0314583
ENSMUSG00000036138	Acaa1a	9:119245051-119259417	XXuntreated	XX Active TP	OK	39.6579	26.1036	-0.603362	-1.61922	0.00485	0.0292917
ENSMUSG00000048307	Ankrd46	15:36407422-36426546	XXuntreated	XX Active TP	OK	27.171	17.875	-0.60412	-2.26206	0.0002	0.00219733
ENSMUSG00000016940	Kctd2	11:115281439-115292588	XXuntreated	XX Active TP	OK	15.4509	10.164	-0.604214	-1.70891	0.0082	0.0442096
ENSMUSG00000029674	Limk1	5:135131908-135164460	XXuntreated	XX Active TP	OK	9.56898	6.29294	-0.60463	-1.85753	0.0039	0.0247334
ENSMUSG00000048355	Arxes1	X:132567905-132569485	XXuntreated	XX Active TP	OK	23.3671	15.3648	-0.604856	-2.20436	0.00085	0.00729464
ENSMUSG00000027933	Ints3	3:90195309-90237558	XXuntreated	XX Active TP	OK	31.9382	20.9939	-0.605317	-2.14206	0.00025	0.0026297
ENSMUSG00000038372	Gmds	13:31911447-32430483	XXuntreated	XX Active TP	OK	9.03416	5.9374	-0.605559	-1.8086	0.00705	0.0393849
ENSMUSG00000028354	Fmn2	1:176431955-176752848	XXuntreated	XX Active TP	OK	6.3244	4.15495	-0.606099	-1.97032	0.0005	0.00469613
ENSMUSG00000034793	G6pc3	11:102050933-102055395	XXuntreated	XX Active TP	OK	25.6228	16.8281	-0.606551	-1.87418	0.0011	0.00905225
ENSMUSG00000040875	Osbpl10	9:114976396-115141341	XXuntreated	XX Active TP	OK	5.95834	3.91304	-0.606621	-1.7173	0.0088	0.0466803
ENSMUSG00000028973	Abcb8	5:23899480-23915872	XXuntreated	XX Active TP	OK	26.5925	17.4638	-0.606658	-1.70213	0.00375	0.023977
ENSMUSG00000019923	Zwint	10:72117592-72137712	XXuntreated	XX Active TP	OK	240.822	158.131	-0.606846	-1.71842	0.00285	0.01927
ENSMUSG00000031837	Necab2	8:121970618-121996540	XXuntreated	XX Active TP	OK	11.4065	7.48974	-0.606862	-1.53247	0.00885	0.046912
ENSMUSG00000060166	Zdhhc8	16:18220846-18235229	XXuntreated	XX Active TP	OK	13.9817	9.17888	-0.607155	-2.18297	0.00025	0.0026297
ENSMUSG00000032902	Slc16a1	3:104442590-104462385	XXuntreated	XX Active TP	OK	24.3379	15.9705	-0.607793	-2.2304	0.00035	0.00349316
ENSMUSG00000016382	Pls3	X:73030992-73120521	XXuntreated	XX Active TP	OK	31.0056	20.3453	-0.607832	-2.13975	0.00045	0.004314
ENSMUSG00000055639	Dach1	14:98186065-98568984	XXuntreated	XX Active TP	OK	2.17811	1.42907	-0.608004	-1.5328	0.00815	0.0440361
ENSMUSG00000072568	Fam84b	15:60650550-60663348	XXuntreated	XX Active TP	OK	11.8322	7.7626	-0.608102	-1.92219	0.0012	0.00968166
ENSMUSG00000075700	2810407C02Rik	3:58380557-58397055	XXuntreated	XX Active TP	OK	98.418	64.5642	-0.608188	-2.08887	0.00015	0.0017207
ENSMUSG00000031451	Gas6	8:13465373-13494535	XXuntreated	XX Active TP	OK	27.8064	18.2193	-0.609947	-2.14082	0.0007	0.0062348
ENSMUSG00000029598	Plbd2	5:120926539-120953634	XXuntreated	XX Active TP	OK	15.8178	10.3584	-0.610749	-1.70522	0.0029	0.0195102
ENSMUSG00000029776	Hibadh	6:52496221-52590383	XXuntreated	XX Active TP	OK	49.4146	32.3551	-0.610946	-2.03237	0.00025	0.0026297
ENSMUSG00000054027	Nt5dc3	10:86241749-86301134	XXuntreated	XX Active TP	OK	7.24927	4.74485	-0.611472	-1.95892	0.00115	0.00937007
ENSMUSG00000033732	Sf3b3	8:113334138-113496380	XXuntreated	XX Active TP	OK	50.1263	32.7979	-0.611965	-1.56408	0.0071	0.0395747
ENSMUSG00000044461	Shisa2	14:60244117-60250495	XXuntreated	XX Active TP	OK	3.96177	2.59192	-0.612125	-1.66283	0.0057	0.0332597
ENSMUSG00000037573	Tob1	11:94072767-94076809	XXuntreated	XX Active TP	OK	31.9415	20.8877	-0.61278	-2.29652	0.00045	0.004314
ENSMUSG00000063802	Hspbp1	7:4612122-4636565	XXuntreated	XX Active TP	OK	37.6756	24.6147	-0.61411	-2.3816	0.00025	0.0026297
ENSMUSG00000033016	Nfatc1	18:80802943-80909810	XXuntreated	XX Active TP	OK	5.91512	3.85571	-0.617412	-1.87685	0.0011	0.00905225
ENSMUSG00000001674	Ddx18	1:123450411-123464566	XXuntreated	XX Active TP	OK	44.4029	28.9225	-0.618461	-2.04841	0.0031	0.0205663
ENSMUSG00000031875	Cmtm3	8:106864493-106871572	XXuntreated	XX Active TP	OK	42.9238	27.9531	-0.618768	-2.41784	0.0003	0.00306219
ENSMUSG00000021048	Mthfd1	12:77356218-77420807	XXuntreated	XX Active TP	OK	54.306	35.3639	-0.618836	-2.0925	5e-05	0.000654638
ENSMUSG00000042684	Npl	1:155350145-155396844	XXuntreated	XX Active TP	OK	14.7631	9.60683	-0.619864	-2.05049	0.0019	0.013989
ENSMUSG00000018965	Ywhah	5:33361464-33370615	XXuntreated	XX Active TP	OK	192.321	125.141	-0.619955	-1.59442	0.00535	0.0316916
ENSMUSG00000024097	Srsf7	17:80599428-80606629	XXuntreated	XX Active TP	OK	126.392	82.224	-0.620273	-1.89835	0.0008	0.00695413
ENSMUSG00000009035	Tmem184b	15:79191113-79233733	XXuntreated	XX Active TP	OK	21.0863	13.6971	-0.622431	-2.14506	0.00015	0.0017207
ENSMUSG00000037239	Spred3	7:29943847-29954860	XXuntreated	XX Active TP	OK	6.22806	4.04526	-0.622551	-1.79269	0.0019	0.013989
ENSMUSG00000030815	Phkg2	7:134716853-134732109	XXuntreated	XX Active TP	OK	22.8878	14.8425	-0.624843	-1.84335	0.0079	0.0429043
ENSMUSG00000007670	Khsrp	17:57160480-57170930	XXuntreated	XX Active TP	OK	74.8865	48.5084	-0.626469	-1.91209	0.0006	0.00549604
ENSMUSG00000016757	Ttll12	15:83405548-83425587	XXuntreated	XX Active TP	OK	21.7938	14.1049	-0.627721	-2.08725	5e-05	0.000654638
ENSMUSG00000004567	Mcoln1	8:3500456-3515232	XXuntreated	XX Active TP	OK	31.8722	20.6273	-0.627746	-1.7566	0.00475	0.0288287
ENSMUSG00000020170	Frs2	10:116507184-116585530	XXuntreated	XX Active TP	OK	10.9458	7.08325	-0.627898	-2.21547	0.0002	0.00219733
ENSMUSG00000053166	Cdh22	2:164937006-165060353	XXuntreated	XX Active TP	OK	15.6449	10.1237	-0.627954	-2.11144	0.0007	0.0062348
ENSMUSG00000005469	Prkaca	8:86496876-86520344	XXuntreated	XX Active TP	OK	113.137	73.162	-0.628904	-2.20325	0.00025	0.0026297
ENSMUSG00000033065	Pfkm	15:97871659-97962878	XXuntreated	XX Active TP	OK	53.253	34.435	-0.628989	-1.84732	0.0014	0.0110369
ENSMUSG00000032172	Olfm2	9:20472143-20532673	XXuntreated	XX Active TP	OK	132.559	85.6727	-0.629726	-2.47976	0.00015	0.0017207
ENSMUSG00000002221	Paxip1	5:28067206-28117879	XXuntreated	XX Active TP	OK	12.5977	8.13738	-0.630522	-2.2231	0.0002	0.00219733
ENSMUSG00000060803	Gstp1	19:4035410-4037921	XXuntreated	XX Active TP	OK	57.9957	37.4556	-0.630763	-1.99104	0.00065	0.00587776
ENSMUSG00000025925	Terf1	1:15795738-15833551	XXuntreated	XX Active TP	OK	11.7012	7.551	-0.631923	-1.75491	0.0022	0.0157366
ENSMUSG00000031691	Tnpo2	8:87560813-87591023	XXuntreated	XX Active TP	OK	19.1875	12.3818	-0.631951	-1.99815	0.00125	0.0100468
ENSMUSG00000031378	Abcd1	X:70961935-70983873	XXuntreated	XX Active TP	OK	5.97837	3.85612	-0.6326	-1.84227	0.0011	0.00905225
ENSMUSG00000053838	Nudcd3	11:6005693-6100418	XXuntreated	XX Active TP	OK	43.7753	28.2096	-0.633931	-2.3601	0.0003	0.00306219
ENSMUSG00000056124	B4galt6	18:20843099-20904905	XXuntreated	XX Active TP	OK	11.0244	7.09563	-0.6357	-2.25124	5e-05	0.000654638
ENSMUSG00000035954	Dock4	12:41172639-41573073	XXuntreated	XX Active TP	OK	4.47089	2.87625	-0.63637	-2.0078	0.0003	0.00306219
ENSMUSG00000054792	Klhl18	9:110328430-110379198	XXuntreated	XX Active TP	OK	3.67778	2.36572	-0.636555	-1.49189	0.0096	0.0498534
ENSMUSG00000074093	Svip	7:59252534-59261388	XXuntreated	XX Active TP	OK	3.54222	2.27809	-0.636827	-1.72764	0.005	0.0300629
ENSMUSG00000031608	Galnt7	8:60002624-60131829	XXuntreated	XX Active TP	OK	10.7569	6.91404	-0.63766	-1.89649	0.0029	0.0195102
ENSMUSG00000028246	6230409E13Rik	4:21858475-21923986	XXuntreated	XX Active TP	OK	9.93555	6.38298	-0.63837	-2.02809	0.0009	0.00767044
ENSMUSG00000028885	Smpdl3b	4:132288880-132313167	XXuntreated	XX Active TP	OK	15.4492	9.92264	-0.638735	-2.19244	0.00085	0.00729464
ENSMUSG00000046179	E2f8	7:56121798-56141978	XXuntreated	XX Active TP	OK	14.0631	9.03109	-0.638946	-1.85614	0.00355	0.0229658
ENSMUSG00000039157	Fam102a	2:32390851-32425276	XXuntreated	XX Active TP	OK	9.82593	6.30833	-0.639337	-1.74922	0.0051	0.0305033
ENSMUSG00000017499	Cdc6	11:98769114-98785254	XXuntreated	XX Active TP	OK	13.2218	8.48727	-0.63955	-1.9038	0.0011	0.00905225
ENSMUSG00000050530	Fam171a1	2:3031495-3145078	XXuntreated	XX Active TP	OK	21.6161	13.8734	-0.639787	-2.22155	0.00015	0.0017207
ENSMUSG00000062542	Syt9	7:114514241-114692170	XXuntreated	XX Active TP	OK	2.47218	1.58622	-0.640188	-1.49918	0.0087	0.0462326
ENSMUSG00000021185	9030617O03Rik	12:102017266-102146408	XXuntreated	XX Active TP	OK	40.9846	26.235	-0.643588	-1.9905	0.00485	0.0292917
ENSMUSG00000026185	Igfbp5	1:72904505-72921458	XXuntreated	XX Active TP	OK	22.4921	14.3976	-0.643593	-2.06966	0.0005	0.00469613
ENSMUSG00000036435	Exoc1	5:76958335-76999319	XXuntreated	XX Active TP	OK	29.8512	19.1023	-0.644045	-1.78649	0.0041	0.0256505
ENSMUSG00000007987	Rabl5	5:137384019-137389114	XXuntreated	XX Active TP	OK	15.8376	10.1302	-0.644686	-2.14572	0.00435	0.0268631
ENSMUSG00000021681	Aggf1	13:96120637-96145307	XXuntreated	XX Active TP	OK	33.172	21.2176	-0.644704	-2.26184	5e-05	0.000654638
ENSMUSG00000003410	Elavl3	9:21819448-21856467	XXuntreated	XX Active TP	OK	5.1365	3.2832	-0.645683	-1.96925	0.0017	0.0128418
ENSMUSG00000071647	Eml3	19:9004183-9016053	XXuntreated	XX Active TP	OK	4.31615	2.75805	-0.646095	-1.83167	0.003	0.0200374
ENSMUSG00000031565	Fgfr1	8:26624125-26686186	XXuntreated	XX Active TP	OK	89.3036	57.0292	-0.647017	-1.82332	0.00285	0.01927
ENSMUSG00000045752	Tssc4	7:150255057-150280547	XXuntreated	XX Active TP	OK	41.0245	26.1922	-0.64735	-2.21662	0.0004	0.00391572
ENSMUSG00000037031	Tspan15	10:61648143-61693974	XXuntreated	XX Active TP	OK	4.44208	2.83221	-0.649306	-1.87301	0.00255	0.0176194
ENSMUSG00000024844	Banf1	19:5364640-5366645	XXuntreated	XX Active TP	OK	340.7	216.899	-0.651477	-2.30079	5e-05	0.000654638
ENSMUSG00000021500	Ddx46	13:55736387-55782617	XXuntreated	XX Active TP	OK	31.0356	19.7444	-0.65248	-2.20699	5e-05	0.000654638
ENSMUSG00000049184	Purg	8:34496796-34527940	XXuntreated	XX Active TP	OK	19.2719	12.2585	-0.652709	-2.00121	0.0009	0.00767044
ENSMUSG00000000794	Kcnn3	3:89324085-89471683	XXuntreated	XX Active TP	OK	2.62442	1.66828	-0.653635	-1.50462	0.0085	0.0453813
ENSMUSG00000036992	Nxt1	2:148498336-148501763	XXuntreated	XX Active TP	OK	39.8463	25.3189	-0.654233	-2.00521	0.00065	0.00587776
ENSMUSG00000018999	Slc35b4	6:34101928-34127111	XXuntreated	XX Active TP	OK	14.1202	8.9714	-0.654357	-1.74961	0.0022	0.0157366
ENSMUSG00000048458	6530418L21Rik	3:105507516-105523760	XXuntreated	XX Active TP	OK	128.119	81.3999	-0.654384	-1.93429	0.0008	0.00695413
ENSMUSG00000049354	Dcaf7	11:105898185-105920638	XXuntreated	XX Active TP	OK	49.8077	31.6415	-0.654553	-2.34224	5e-05	0.000654638
ENSMUSG00000027811	4930579G24Rik	3:79433000-79436739	XXuntreated	XX Active TP	OK	7.58127	4.81526	-0.654826	-1.94303	0.0038	0.0242444
ENSMUSG00000020917	Acly	11:100337666-100389314	XXuntreated	XX Active TP	OK	153.46	97.3657	-0.656381	-1.88112	0.001	0.00835457
ENSMUSG00000024764	Naa40	19:7300157-7315712	XXuntreated	XX Active TP	OK	26.7602	16.9778	-0.65644	-2.43488	5e-05	0.000654638
ENSMUSG00000025813	Homer2	7:88745366-88851811	XXuntreated	XX Active TP	OK	2.55161	1.61856	-0.656699	-2.00813	0.00045	0.004314
ENSMUSG00000030701	Plekhb1	7:107791405-107810928	XXuntreated	XX Active TP	OK	33.2167	21.0683	-0.656835	-2.06384	0.00075	0.00661258
ENSMUSG00000028444	Cntfr	4:41604528-41644121	XXuntreated	XX Active TP	OK	32.9501	20.8835	-0.657918	-2.1665	0.00015	0.0017207
ENSMUSG00000046240	Hepacam	9:37174952-37194157	XXuntreated	XX Active TP	OK	45.3568	28.7358	-0.658468	-2.46018	0.0001	0.00120988
ENSMUSG00000029290	Zfp326	5:106305583-106344837	XXuntreated	XX Active TP	OK	30.8615	19.5482	-0.65877	-2.06041	0.0028	0.0190274
ENSMUSG00000032504	Pdcd6ip	9:113560861-113617377	XXuntreated	XX Active TP	OK	45.5948	28.8628	-0.659656	-1.76149	0.0041	0.0256505
ENSMUSG00000031029	Eif3f	7:116077930-116086465	XXuntreated	XX Active TP	OK	127.476	80.6799	-0.65995	-1.66225	0.0095	0.0494902
ENSMUSG00000078429	Ctdsp2	10:126415772-126437031	XXuntreated	XX Active TP	OK	39.0488	24.705	-0.660472	-2.31874	5e-05	0.000654638
ENSMUSG00000031669	Gins3	8:98157458-98168959	XXuntreated	XX Active TP	OK	5.26401	3.3297	-0.660771	-1.84784	0.0034	0.0222184
ENSMUSG00000047777	Phf13	4:151363741-151370367	XXuntreated	XX Active TP	OK	9.80462	6.19828	-0.661593	-2.2026	0.00035	0.00349316
ENSMUSG00000018932	Map2k3	11:60745534-60766313	XXuntreated	XX Active TP	OK	15.0772	9.53041	-0.661758	-1.91056	0.0015	0.0116334
ENSMUSG00000026974	Zmynd19	2:24805311-24817595	XXuntreated	XX Active TP	OK	30.5575	19.3105	-0.662139	-1.77983	0.0019	0.013989
ENSMUSG00000025582	Nptx1	11:119400032-119409067	XXuntreated	XX Active TP	OK	76.4051	48.2732	-0.662446	-2.16587	0.0002	0.00219733
ENSMUSG00000052512	Nav2	7:56501558-56865457	XXuntreated	XX Active TP	OK	16.7296	10.566	-0.662974	-2.21929	0.00025	0.0026297
ENSMUSG00000059890	Ube4a	9:44731213-44773683	XXuntreated	XX Active TP	OK	16.4298	10.3764	-0.66301	-1.93124	0.00145	0.0112989
ENSMUSG00000042029	Ncapg2	12:117643572-117702004	XXuntreated	XX Active TP	OK	14.8421	9.35353	-0.666112	-2.22796	0.00015	0.0017207
ENSMUSG00000035637	Grhpr	4:44994266-45003606	XXuntreated	XX Active TP	OK	16.5271	10.4122	-0.666557	-1.69773	0.00335	0.0219789
ENSMUSG00000041199	Rpusd1	17:25864695-25868401	XXuntreated	XX Active TP	OK	6.5924	4.15262	-0.666783	-1.91161	0.00445	0.0273326
ENSMUSG00000059895	Ptp4a3	15:73553574-73589196	XXuntreated	XX Active TP	OK	19.4754	12.267	-0.666868	-2.29994	0.0001	0.00120988
ENSMUSG00000025351	Cd63	10:128345974-128349872	XXuntreated	XX Active TP	OK	389.193	245.11	-0.667053	-2.25542	0.0002	0.00219733
ENSMUSG00000001964	Emd	X:71500025-71506887	XXuntreated	XX Active TP	OK	64.3413	40.5188	-0.667151	-2.687	0.0002	0.00219733
ENSMUSG00000030826	Bcat2	7:52823164-52845080	XXuntreated	XX Active TP	OK	8.39571	5.28536	-0.66765	-1.52347	0.0078	0.042439
ENSMUSG00000040759	Cmtm5	14:55555306-55558093	XXuntreated	XX Active TP	OK	24.0344	15.1287	-0.667816	-1.83361	0.00165	0.012586
ENSMUSG00000032586	Traip	9:107853293-107874599	XXuntreated	XX Active TP	OK	6.38666	4.01961	-0.668004	-1.97884	0.00215	0.015446
ENSMUSG00000091070	Gm3764	3:88018406-88025782	XXuntreated	XX Active TP	OK	26.5552	16.707	-0.668539	-2.20176	0.0006	0.00549604
ENSMUSG00000061758	Akr1b10	6:34334217-34346950	XXuntreated	XX Active TP	OK	51.9713	32.6933	-0.66872	-2.25306	5e-05	0.000654638
ENSMUSG00000021003	Galc	12:99440513-99497669	XXuntreated	XX Active TP	OK	20.4174	12.8422	-0.668909	-2.25074	0.0001	0.00120988
ENSMUSG00000026255	Efhd1	1:89160937-89207414	XXuntreated	XX Active TP	OK	20.8628	13.121	-0.669056	-1.96189	0.00045	0.004314
ENSMUSG00000031502	Col4a1	8:11187754-11449287	XXuntreated	XX Active TP	OK	5.86054	3.68507	-0.669341	-1.98224	0.0006	0.00549604
ENSMUSG00000034201	Gas2l1	11:4954134-4965330	XXuntreated	XX Active TP	OK	32.9702	20.7145	-0.670519	-1.80246	0.00245	0.0171119
ENSMUSG00000025917	Cops5	1:10014682-10028208	XXuntreated	XX Active TP	OK	56.2958	35.3442	-0.671553	-2.30232	5e-05	0.000654638
ENSMUSG00000038025	Phf2	13:48897118-48966254	XXuntreated	XX Active TP	OK	32.5852	20.4484	-0.672226	-2.46805	0.0001	0.00120988
ENSMUSG00000041859	Mcm3	1:20793054-20810359	XXuntreated	XX Active TP	OK	63.9027	40.0978	-0.672352	-2.47201	0.00015	0.0017207
ENSMUSG00000040661	Rad54l2	9:106590412-106691544	XXuntreated	XX Active TP	OK	9.55017	5.99187	-0.672521	-2.38706	5e-05	0.000654638
ENSMUSG00000030733	Sh2b1	7:133610507-133618644	XXuntreated	XX Active TP	OK	26.4924	16.6207	-0.672601	-2.31856	5e-05	0.000654638
ENSMUSG00000030319	Cand2	6:115724555-115754911	XXuntreated	XX Active TP	OK	8.6696	5.43753	-0.673014	-2.29124	0.0002	0.00219733
ENSMUSG00000045136	Tubb2b	13:34218876-34222223	XXuntreated	XX Active TP	OK	455.629	285.767	-0.673023	-2.31209	0.0005	0.00469613
ENSMUSG00000021111	Papola	12:106944191-107077154	XXuntreated	XX Active TP	OK	127.361	79.8488	-0.673576	-1.93111	0.00285	0.01927
ENSMUSG00000041801	Phlda3	1:137662695-137665713	XXuntreated	XX Active TP	OK	95.8344	60.0809	-0.673636	-1.96544	0.0004	0.00391572
ENSMUSG00000020190	Mknk2	10:80128076-80139038	XXuntreated	XX Active TP	OK	30.9391	19.3897	-0.674138	-2.26106	5e-05	0.000654638
ENSMUSG00000037624	Kcnk2	1:191031815-191167711	XXuntreated	XX Active TP	OK	4.71382	2.95044	-0.675963	-1.60647	0.00475	0.0288287
ENSMUSG00000022964	Tmem50b	16:91574747-91598045	XXuntreated	XX Active TP	OK	20.1406	12.599	-0.676795	-2.12715	0.00025	0.0026297
ENSMUSG00000023079	Gtf2ird1	5:134833538-134932581	XXuntreated	XX Active TP	OK	8.5914	5.37147	-0.677578	-2.08599	0.00015	0.0017207
ENSMUSG00000020808	Fam64a	11:71855533-71860872	XXuntreated	XX Active TP	OK	76.2062	47.639	-0.677764	-2.1068	0.00025	0.0026297
ENSMUSG00000089774	Slc5a3	16:92058514-92112472	XXuntreated	XX Active TP	OK	22.5004	14.0497	-0.679412	-1.97249	0.001	0.00835457
ENSMUSG00000026442	Nfasc	1:134461267-134638374	XXuntreated	XX Active TP	OK	1.27065	0.793064	-0.680059	-1.62384	0.00645	0.0366688
ENSMUSG00000024735	Prpf19	19:10969732-10980019	XXuntreated	XX Active TP	OK	99.909	62.3321	-0.680638	-2.63456	5e-05	0.000654638
ENSMUSG00000070871	Ccnyl1	1:64726444-64772218	XXuntreated	XX Active TP	OK	18.3194	11.4293	-0.680639	-2.11984	0.0003	0.00306219
ENSMUSG00000016308	Ube2a	X:34414352-34424210	XXuntreated	XX Active TP	OK	76.6118	47.762	-0.681703	-2.00376	0.00055	0.00511069
ENSMUSG00000020733	Slc9a3r1	11:115024654-115042495	XXuntreated	XX Active TP	OK	33.2044	20.6915	-0.682335	-2.56337	0.0001	0.00120988
ENSMUSG00000034165	Ccnd3	17:47641999-47748441	XXuntreated	XX Active TP	OK	28.7527	17.9128	-0.682705	-1.67043	0.00915	0.0480553
ENSMUSG00000029484	Anxa3	5:97222403-97274987	XXuntreated	XX Active TP	OK	40.1043	24.9557	-0.684388	-2.4022	0.0003	0.00306219
ENSMUSG00000021051	Ppp2r5e	12:76551869-76697232	XXuntreated	XX Active TP	OK	20.391	12.6882	-0.684441	-2.31099	5e-05	0.000654638
ENSMUSG00000022191	Drosha	15:12754569-12865045	XXuntreated	XX Active TP	OK	35.2496	21.9311	-0.68463	-2.09177	0.00065	0.00587776
ENSMUSG00000000751	Rpa1	11:75111667-75161826	XXuntreated	XX Active TP	OK	66.3918	41.2937	-0.685083	-1.92683	0.00115	0.00937007
ENSMUSG00000025207	Sema4g	19:45063590-45077887	XXuntreated	XX Active TP	OK	3.77331	2.34629	-0.685451	-1.91717	0.00105	0.00872801
ENSMUSG00000038462	Uqcrfs1	13:30632176-30637231	XXuntreated	XX Active TP	OK	179.174	111.386	-0.685785	-2.81311	5e-05	0.000654638
ENSMUSG00000028613	Lrp8	4:107474865-107549445	XXuntreated	XX Active TP	OK	17.7739	11.0487	-0.685886	-1.51622	0.007	0.0391942
ENSMUSG00000023991	Foxp4	17:48004081-48061594	XXuntreated	XX Active TP	OK	7.34828	4.56662	-0.686281	-1.86823	0.00325	0.0214367
ENSMUSG00000049287	A230051G13Rik	11:58968870-58977241	XXuntreated	XX Active TP	OK	6.49003	4.03162	-0.686865	-1.94069	0.0022	0.0157366
ENSMUSG00000064341	mt-Nd1	MT:2750-3842	XXuntreated	XX Active TP	OK	3060.68	1901.26	-0.686898	-1.83859	0.0036	0.0232183
ENSMUSG00000026816	Gtf3c5	2:28411314-28439271	XXuntreated	XX Active TP	OK	18.3906	11.4195	-0.687472	-2.20298	0.0001	0.00120988
ENSMUSG00000028799	Zfp362	4:128450331-128483289	XXuntreated	XX Active TP	OK	30.2091	18.7343	-0.689303	-2.01905	0.0007	0.0062348
ENSMUSG00000022203	Efs	14:55535379-55545625	XXuntreated	XX Active TP	OK	88.5296	54.9006	-0.689338	-2.4898	5e-05	0.000654638
ENSMUSG00000029203	Ube2k	5:65928471-65990227	XXuntreated	XX Active TP	OK	77.5477	48.088	-0.689409	-1.76375	0.00195	0.0142862
ENSMUSG00000052763	Zfp212	6:47870474-47882638	XXuntreated	XX Active TP	OK	8.35049	5.17791	-0.689492	-1.77392	0.0027	0.0184409
ENSMUSG00000039568	Fam100a	16:4874777-4880315	XXuntreated	XX Active TP	OK	10.7699	6.67338	-0.690516	-1.92789	0.00085	0.00729464
ENSMUSG00000078776	9530053A07Rik	7:28914484-28949830	XXuntreated	XX Active TP	OK	0.965355	0.597563	-0.691968	-1.6038	0.00525	0.0312742
ENSMUSG00000002808	Epdr1	13:19683577-19711699	XXuntreated	XX Active TP	OK	83.2377	51.503	-0.69258	-2.6695	5e-05	0.000654638
ENSMUSG00000042275	Pelo	13:115748286-115892172	XXuntreated	XX Active TP	OK	12.9224	7.99558	-0.692602	-1.49795	0.00725	0.0402142
ENSMUSG00000036698	Eif2c2	15:72929021-73015270	XXuntreated	XX Active TP	OK	12.0106	7.42052	-0.694718	-2.49001	5e-05	0.000654638
ENSMUSG00000014349	Ube2z	11:95908745-95926702	XXuntreated	XX Active TP	OK	26.6472	16.456	-0.695371	-2.57525	5e-05	0.000654638
ENSMUSG00000058301	Upf1	8:72839685-72877172	XXuntreated	XX Active TP	OK	26.768	16.5247	-0.695883	-1.9281	0.00115	0.00937007
ENSMUSG00000063694	Cycs	6:50512561-50516537	XXuntreated	XX Active TP	OK	86.8641	53.6237	-0.695889	-1.62055	0.00405	0.0254451
ENSMUSG00000039414	Heatr5b	17:79152244-79234721	XXuntreated	XX Active TP	OK	13.3472	8.23636	-0.696456	-2.25123	5e-05	0.000654638
ENSMUSG00000030246	Ldhb	6:142438768-142456477	XXuntreated	XX Active TP	OK	204.642	126.103	-0.698497	-2.42525	5e-05	0.000654638
ENSMUSG00000037824	Tspan14	14:41719733-41780096	XXuntreated	XX Active TP	OK	30.5551	18.811	-0.699839	-2.62885	5e-05	0.000654638
ENSMUSG00000026027	Stradb	1:59030365-59052559	XXuntreated	XX Active TP	OK	22.5832	13.8948	-0.70071	-1.51423	0.00755	0.0414439
ENSMUSG00000051413	Plagl2	2:153053494-153067162	XXuntreated	XX Active TP	OK	4.41054	2.71144	-0.701897	-1.98691	0.00065	0.00587776
ENSMUSG00000025792	Slc25a10	11:120350719-120360501	XXuntreated	XX Active TP	OK	19.5541	12.0193	-0.702112	-1.85134	0.00265	0.0181748
ENSMUSG00000038502	Ptov1	7:52118437-52125158	XXuntreated	XX Active TP	OK	281.117	172.664	-0.703203	-2.1346	0.0017	0.0128418
ENSMUSG00000052833	Sae1	7:16905582-16973146	XXuntreated	XX Active TP	OK	125.162	76.8013	-0.704592	-2.44884	5e-05	0.000654638
ENSMUSG00000044026	Tmem20	19:38470469-38480097	XXuntreated	XX Active TP	OK	2.87551	1.76255	-0.706154	-1.84527	0.0019	0.013989
ENSMUSG00000000594	Gm2a	11:54911616-54926531	XXuntreated	XX Active TP	OK	41.225	25.2659	-0.706325	-2.58119	5e-05	0.000654638
ENSMUSG00000051811	Cox6b2	7:4703395-4704696	XXuntreated	XX Active TP	OK	61.0248	37.3963	-0.706499	-3.22231	0.0006	0.00549604
ENSMUSG00000027805	Pfn2	3:57645816-57651486	XXuntreated	XX Active TP	OK	110.756	67.8342	-0.707296	-2.44741	5e-05	0.000654638
ENSMUSG00000025203	Scd2	19:44368165-44381354	XXuntreated	XX Active TP	OK	768.157	470.456	-0.70734	-1.51869	0.0085	0.0453813
ENSMUSG00000042613	Pbxip1	3:89240627-89254874	XXuntreated	XX Active TP	OK	103.972	63.6771	-0.70735	-1.68296	0.0035	0.0227216
ENSMUSG00000027176	Cstf3	2:104430679-104552326	XXuntreated	XX Active TP	OK	27.0378	16.5501	-0.708141	-1.8043	0.00945	0.0493337
ENSMUSG00000022100	Xpo7	14:71054052-71178302	XXuntreated	XX Active TP	OK	8.09313	4.953	-0.708395	-2.52537	5e-05	0.000654638
ENSMUSG00000015176	Nolc1	19:46150352-46160018	XXuntreated	XX Active TP	OK	63.4557	38.8319	-0.708506	-2.42333	5e-05	0.000654638
ENSMUSG00000038611	Phrf1	7:148414682-148452380	XXuntreated	XX Active TP	OK	39.7692	24.3167	-0.709703	-1.96391	0.0043	0.026632
ENSMUSG00000031016	Wee1	7:117265863-117285626	XXuntreated	XX Active TP	OK	16.9129	10.3373	-0.710261	-2.43261	0.0001	0.00120988
ENSMUSG00000056493	Foxk1	5:142877450-142937968	XXuntreated	XX Active TP	OK	6.8322	4.17166	-0.711729	-2.33042	5e-05	0.000654638
ENSMUSG00000023345	Poc1a	9:106183391-106252852	XXuntreated	XX Active TP	OK	10.1331	6.18615	-0.711962	-1.77175	0.0019	0.013989
ENSMUSG00000072082	Ccnf	17:24359493-24388292	XXuntreated	XX Active TP	OK	24.7598	15.1132	-0.712193	-2.35207	5e-05	0.000654638
ENSMUSG00000062397	Zfp706	15:36926785-36937157	XXuntreated	XX Active TP	OK	33.5429	20.4699	-0.712506	-2.63747	5e-05	0.000654638
ENSMUSG00000040767	Snrnp25	11:32105414-32108984	XXuntreated	XX Active TP	OK	27.0389	16.4898	-0.713464	-1.82513	0.00125	0.0100468
ENSMUSG00000075334	Rprm	2:53936503-53937963	XXuntreated	XX Active TP	OK	47.3117	28.8469	-0.713781	-2.80341	0.00015	0.0017207
ENSMUSG00000035781	C030046I01Rik	10:79372797-79385018	XXuntreated	XX Active TP	OK	28.4491	17.3452	-0.71385	-2.64195	5e-05	0.000654638
ENSMUSG00000032621	Srek1	13:104531694-104564539	XXuntreated	XX Active TP	OK	21.0923	12.8594	-0.713885	-2.46814	5e-05	0.000654638
ENSMUSG00000033039	Micall1	15:78939412-78971681	XXuntreated	XX Active TP	OK	4.44505	2.70955	-0.714149	-1.98123	0.00135	0.0106939
ENSMUSG00000071652	Ints5	19:8967476-8972380	XXuntreated	XX Active TP	OK	18.5271	11.2922	-0.714315	-2.57547	5e-05	0.000654638
ENSMUSG00000030602	Pak4	7:29343837-29383204	XXuntreated	XX Active TP	OK	21.8588	13.32	-0.714615	-2.035	0.00155	0.01194
ENSMUSG00000030872	Gga2	7:129130235-129164736	XXuntreated	XX Active TP	OK	14.89	9.0636	-0.716187	-2.20374	0.0002	0.00219733
ENSMUSG00000059552	Trp53	11:69393860-69405375	XXuntreated	XX Active TP	OK	65.0625	39.5998	-0.716334	-2.41741	0.00015	0.0017207
ENSMUSG00000032741	Tpcn1	5:120984168-121038622	XXuntreated	XX Active TP	OK	12.7983	7.78641	-0.716922	-2.50864	5e-05	0.000654638
ENSMUSG00000046785	Epm2aip1	9:111174348-111181593	XXuntreated	XX Active TP	OK	9.99285	6.077	-0.717537	-2.43239	5e-05	0.000654638
ENSMUSG00000034730	Bai1	15:74346625-74419873	XXuntreated	XX Active TP	OK	11.8782	7.2218	-0.717888	-2.16031	5e-05	0.000654638
ENSMUSG00000041685	Fcho2	13:99493361-99585404	XXuntreated	XX Active TP	OK	22.0835	13.4231	-0.718245	-2.11107	0.0005	0.00469613
ENSMUSG00000022797	Tfrc	16:32609005-32632880	XXuntreated	XX Active TP	OK	40.7756	24.781	-0.718471	-2.23742	0.0015	0.0116334
ENSMUSG00000027597	Ahcy	2:154885045-154900233	XXuntreated	XX Active TP	OK	22.7672	13.834	-0.718741	-1.64101	0.00455	0.027797
ENSMUSG00000050321	Neto1	18:86564343-86671289	XXuntreated	XX Active TP	OK	17.2826	10.4925	-0.719952	-2.5764	5e-05	0.000654638
ENSMUSG00000074649	BC029722	2:155601077-155645162	XXuntreated	XX Active TP	OK	8.63773	5.24167	-0.720626	-1.78283	0.00195	0.0142862
ENSMUSG00000001229	Dpp9	17:56326104-56358312	XXuntreated	XX Active TP	OK	21.9351	13.3018	-0.721621	-2.48273	5e-05	0.000654638
ENSMUSG00000025209	Peo1	19:45079503-45087252	XXuntreated	XX Active TP	OK	16.1759	9.80307	-0.722544	-1.62513	0.00505	0.0303143
ENSMUSG00000040282	BC052040	2:115407451-115604504	XXuntreated	XX Active TP	OK	5.74067	3.47734	-0.723236	-1.96234	0.00085	0.00729464
ENSMUSG00000042632	Pla2g6	15:79116657-79158820	XXuntreated	XX Active TP	OK	15.6951	9.5064	-0.723344	-1.68169	0.0069	0.0387514
ENSMUSG00000018547	Pip4k2b	11:97576470-97606018	XXuntreated	XX Active TP	OK	36.7931	22.2824	-0.723532	-2.29506	0.0004	0.00391572
ENSMUSG00000037104	Socs5	17:87507018-87536923	XXuntreated	XX Active TP	OK	17.7729	10.7567	-0.724444	-1.84551	0.0012	0.00968166
ENSMUSG00000000560	Gabra2	5:71352295-71487088	XXuntreated	XX Active TP	OK	8.92267	5.39842	-0.72494	-2.23392	0.0005	0.00469613
ENSMUSG00000032549	Rab6b	9:103014403-103087600	XXuntreated	XX Active TP	OK	11.6594	7.04791	-0.726222	-2.54543	5e-05	0.000654638
ENSMUSG00000020918	Kat2a	11:100566059-100573779	XXuntreated	XX Active TP	OK	30.257	18.2816	-0.726877	-2.51738	5e-05	0.000654638
ENSMUSG00000021248	Tmed10	12:86681563-86715667	XXuntreated	XX Active TP	OK	71.2786	43.0634	-0.727006	-2.69774	5e-05	0.000654638
ENSMUSG00000049521	Cdc42ep1	15:78673076-78685959	XXuntreated	XX Active TP	OK	64.7319	39.096	-0.727454	-2.78869	5e-05	0.000654638
ENSMUSG00000039748	Exo1	1:177810908-177841527	XXuntreated	XX Active TP	OK	6.46351	3.90289	-0.727776	-2.2133	0.00035	0.00349316
ENSMUSG00000078652	Psme3	11:101177526-101184851	XXuntreated	XX Active TP	OK	112.406	67.8735	-0.727795	-1.76113	0.00255	0.0176194
ENSMUSG00000024218	Taf11	17:28038066-28046187	XXuntreated	XX Active TP	OK	30.925	18.6732	-0.727805	-1.92837	0.00095	0.00801363
ENSMUSG00000075284	Wipf1	2:73267666-73367791	XXuntreated	XX Active TP	OK	7.88211	4.75925	-0.727848	-1.89434	0.0015	0.0116334
ENSMUSG00000041632	Mrps27	13:100114740-100185516	XXuntreated	XX Active TP	OK	29.4133	17.7567	-0.728104	-2.44733	0.0001	0.00120988
ENSMUSG00000050608	Minos1	4:138657728-138687028	XXuntreated	XX Active TP	OK	415.233	250.63	-0.728363	-2.33726	0.0001	0.00120988
ENSMUSG00000048481	Mypop	7:19574902-19587115	XXuntreated	XX Active TP	OK	7.36674	4.44404	-0.729155	-2.03866	0.0017	0.0128418
ENSMUSG00000022774	Ncbp2	16:31948598-31961867	XXuntreated	XX Active TP	OK	55.4307	33.438	-0.729197	-1.70963	0.00245	0.0171119
ENSMUSG00000056367	Actr3b	5:25265814-25356160	XXuntreated	XX Active TP	OK	12.8742	7.76298	-0.729799	-2.08405	0.00045	0.004314
ENSMUSG00000022382	Wnt7b	15:85365868-85424138	XXuntreated	XX Active TP	OK	26.3753	15.8788	-0.732085	-2.59495	5e-05	0.000654638
ENSMUSG00000027472	Pdrg1	2:152834625-152841163	XXuntreated	XX Active TP	OK	41.9663	25.2485	-0.73303	-1.88796	0.0045	0.0275483
ENSMUSG00000041734	Kirrel	3:86882514-86978669	XXuntreated	XX Active TP	OK	4.67922	2.81333	-0.73399	-2.17504	5e-05	0.000654638
ENSMUSG00000031765	Mt1	8:96702988-96704225	XXuntreated	XX Active TP	OK	905.233	543.8	-0.735213	-2.47048	5e-05	0.000654638
ENSMUSG00000013921	Clip3	7:31076690-31093386	XXuntreated	XX Active TP	OK	98.0632	58.8827	-0.735868	-2.14984	0.00255	0.0176194
ENSMUSG00000026475	Rgs16	1:155587478-155592598	XXuntreated	XX Active TP	OK	4.84034	2.90471	-0.736713	-2.01047	0.0015	0.0116334
ENSMUSG00000037070	Rbmxl1	8:81029169-81032827	XXuntreated	XX Active TP	OK	27.6458	16.5527	-0.739992	-2.71971	5e-05	0.000654638
ENSMUSG00000040711	Sh3pxd2b	11:32247819-32328173	XXuntreated	XX Active TP	OK	43.3066	25.9164	-0.740721	-2.5336	5e-05	0.000654638
ENSMUSG00000043391	2510009E07Rik	16:21649117-21694738	XXuntreated	XX Active TP	OK	26.6895	15.9671	-0.741172	-2.5081	0.0001	0.00120988
ENSMUSG00000016984	Etaa1	11:17838758-17853878	XXuntreated	XX Active TP	OK	6.05351	3.62119	-0.741309	-2.30896	0.0001	0.00120988
ENSMUSG00000060572	Mfap2	4:140566332-140571899	XXuntreated	XX Active TP	OK	9.62619	5.75678	-0.741704	-1.60739	0.00695	0.0389584
ENSMUSG00000027709	Mccc1	3:35858233-35952469	XXuntreated	XX Active TP	OK	18.4925	11.0384	-0.744402	-2.14182	0.0051	0.0305033
ENSMUSG00000004035	Gstm7	3:107729251-107734735	XXuntreated	XX Active TP	OK	29.6213	17.6771	-0.744754	-1.48447	0.0096	0.0498534
ENSMUSG00000020570	Sypl	12:33638755-33663915	XXuntreated	XX Active TP	OK	27.896	16.6392	-0.745474	-2.1252	0.0003	0.00306219
ENSMUSG00000027889	Ampd2	3:107876979-107890927	XXuntreated	XX Active TP	OK	38.1607	22.7482	-0.746334	-2.30935	0.00075	0.00661258
ENSMUSG00000007880	Arid1a	4:133234922-133312684	XXuntreated	XX Active TP	OK	28.6482	17.072	-0.746813	-2.48695	5e-05	0.000654638
ENSMUSG00000021982	Cdadc1	14:60179732-60216673	XXuntreated	XX Active TP	OK	8.07237	4.80934	-0.747153	-1.91802	0.00145	0.0112989
ENSMUSG00000054256	Msi1	5:115879607-115905707	XXuntreated	XX Active TP	OK	35.9943	21.4439	-0.747204	-2.14546	0.0005	0.00469613
ENSMUSG00000042429	Adora1	1:136090024-136132008	XXuntreated	XX Active TP	OK	15.4392	9.19048	-0.748388	-2.35026	0.00015	0.0017207
ENSMUSG00000024958	Gpr137	19:7012558-7026388	XXuntreated	XX Active TP	OK	25.9895	15.4638	-0.749031	-2.18811	0.0012	0.00968166
ENSMUSG00000074994	Qser1	2:104594951-104656853	XXuntreated	XX Active TP	OK	10.0625	5.98476	-0.749617	-2.6652	5e-05	0.000654638
ENSMUSG00000028693	Nasp	4:116273656-116300556	XXuntreated	XX Active TP	OK	111.001	66.0185	-0.749627	-2.47755	5e-05	0.000654638
ENSMUSG00000038369	Ncoa6	2:155216400-155299630	XXuntreated	XX Active TP	OK	16.017	9.52494	-0.749818	-1.5882	0.00925	0.0484261
ENSMUSG00000065979	Cpped1	16:11803813-11930693	XXuntreated	XX Active TP	OK	31.2896	18.6003	-0.750362	-2.51855	5e-05	0.000654638
ENSMUSG00000020086	H2afy2	10:61178010-61246895	XXuntreated	XX Active TP	OK	36.5793	21.7411	-0.750604	-2.36225	5e-05	0.000654638
ENSMUSG00000034247	Plekhm1	11:103226401-103273978	XXuntreated	XX Active TP	OK	5.23607	3.11199	-0.750648	-2.36149	0.00015	0.0017207
ENSMUSG00000030876	Mettl9	7:128176765-128220348	XXuntreated	XX Active TP	OK	97.9373	58.1879	-0.75114	-2.95614	5e-05	0.000654638
ENSMUSG00000042133	Ppig	2:69560601-69592069	XXuntreated	XX Active TP	OK	63.0775	37.4601	-0.75177	-1.70186	0.0088	0.0466803
ENSMUSG00000021972	Hmbox1	14:65430437-65568707	XXuntreated	XX Active TP	OK	31.5254	18.7161	-0.752235	-2.24764	0.0006	0.00549604
ENSMUSG00000039968	Rsbn1l	5:20398845-20457640	XXuntreated	XX Active TP	OK	5.48509	3.25584	-0.752489	-2.41816	0.0002	0.00219733
ENSMUSG00000024212	Mllt1	17:57032034-57074836	XXuntreated	XX Active TP	OK	25.6821	15.2397	-0.752926	-2.7754	5e-05	0.000654638
ENSMUSG00000035504	Reep6	10:79792697-79799186	XXuntreated	XX Active TP	OK	2.6095	1.54794	-0.753422	-1.56287	0.0061	0.0349741
ENSMUSG00000044231	Nhlrc1	13:47107926-47110219	XXuntreated	XX Active TP	OK	2.40988	1.42924	-0.753708	-1.80771	0.0047	0.0285955
ENSMUSG00000040997	Abhd4	14:54878906-54888829	XXuntreated	XX Active TP	OK	138.264	81.9975	-0.753777	-2.80534	5e-05	0.000654638
ENSMUSG00000019732	Calr3	8:74948074-74967769	XXuntreated	XX Active TP	OK	3.17578	1.88332	-0.753831	-1.79359	0.0075	0.0412458
ENSMUSG00000000567	Sox9	11:112643537-112649074	XXuntreated	XX Active TP	OK	70.288	41.6557	-0.754765	-1.65803	0.00355	0.0229658
ENSMUSG00000030341	Tnfrsf1a	6:125299379-125312502	XXuntreated	XX Active TP	OK	129.357	76.5834	-0.756252	-3.47411	0.0022	0.0157366
ENSMUSG00000054793	Cadm4	7:25267041-25289558	XXuntreated	XX Active TP	OK	55.259	32.7019	-0.756836	-2.88529	5e-05	0.000654638
ENSMUSG00000040146	Rgl3	9:21775970-21793897	XXuntreated	XX Active TP	OK	5.39495	3.19076	-0.757708	-1.95423	0.00075	0.00661258
ENSMUSG00000036957	Lrfn3	7:31140532-31147791	XXuntreated	XX Active TP	OK	7.43856	4.39923	-0.757772	-2.17647	0.0003	0.00306219
ENSMUSG00000053935	Atf7ip	6:136556349-136559373	XXuntreated	XX Active TP	OK	16.4863	9.7495	-0.757864	-2.68334	5e-05	0.000654638
ENSMUSG00000064354	mt-Co2	MT:7012-7696	XXuntreated	XX Active TP	OK	5174.8	3057.89	-0.758965	-2.63284	0.0016	0.0122551
ENSMUSG00000061613	U2af1	17:31784026-31795699	XXuntreated	XX Active TP	OK	98.1988	58.0075	-0.759467	-2.60285	5e-05	0.000654638
ENSMUSG00000034780	B3galt1	2:67942727-67960746	XXuntreated	XX Active TP	OK	5.45285	3.21855	-0.760599	-2.29562	0.0001	0.00120988
ENSMUSG00000053801	Grwd1	7:53080596-53086314	XXuntreated	XX Active TP	OK	24.2481	14.3108	-0.760766	-2.40898	5e-05	0.000654638
ENSMUSG00000032018	Sc5d	9:42062259-42072383	XXuntreated	XX Active TP	OK	46.3565	27.3508	-0.761186	-2.554	5e-05	0.000654638
ENSMUSG00000024382	Ercc3	18:32399953-32429805	XXuntreated	XX Active TP	OK	17.3851	10.252	-0.761943	-2.21865	0.0001	0.00120988
ENSMUSG00000061904	Slc25a3	10:90579318-90586804	XXuntreated	XX Active TP	OK	368.953	217.55	-0.762092	-2.6282	5e-05	0.000654638
ENSMUSG00000066735	Vkorc1l1	5:130417978-130460615	XXuntreated	XX Active TP	OK	25.1917	14.852	-0.76229	-2.27219	0.0001	0.00120988
ENSMUSG00000039741	Bahcc1	11:120094260-120153610	XXuntreated	XX Active TP	OK	14.8883	8.77545	-0.762629	-1.86949	0.00155	0.01194
ENSMUSG00000033809	Alg3	16:20605523-20610841	XXuntreated	XX Active TP	OK	19.8415	11.6795	-0.764546	-1.75782	0.0029	0.0195102
ENSMUSG00000019194	Scn1b	7:31901543-31911964	XXuntreated	XX Active TP	OK	19.6461	11.5618	-0.764884	-2.62864	0.00015	0.0017207
ENSMUSG00000070643	Sox13	1:135278879-135320954	XXuntreated	XX Active TP	OK	7.2457	4.25949	-0.766444	-1.4925	0.0082	0.0442096
ENSMUSG00000023994	Nfya	17:48526209-48549231	XXuntreated	XX Active TP	OK	39.622	23.2908	-0.766542	-2.22737	0.0007	0.0062348
ENSMUSG00000001473	Tubb6	18:67550370-67562402	XXuntreated	XX Active TP	OK	63.6881	37.4359	-0.766601	-2.99431	5e-05	0.000654638
ENSMUSG00000047248	C2cd3	7:107520742-107618668	XXuntreated	XX Active TP	OK	18.8208	11.061	-0.766845	-1.63918	0.00485	0.0292917
ENSMUSG00000020321	Mdh1	11:21456789-21798992	XXuntreated	XX Active TP	OK	457.041	268.552	-0.76712	-2.83368	0.0005	0.00469613
ENSMUSG00000037936	Scarb1	5:125757456-125821464	XXuntreated	XX Active TP	OK	78.1165	45.899	-0.767163	-2.27284	0.0002	0.00219733
ENSMUSG00000030987	Stim1	7:109416337-109585362	XXuntreated	XX Active TP	OK	4.51283	2.64993	-0.768077	-2.22569	0.0003	0.00306219
ENSMUSG00000066150	Slc31a1	4:62021760-62069676	XXuntreated	XX Active TP	OK	38.6347	22.6726	-0.768943	-2.48526	0.0001	0.00120988
ENSMUSG00000047757	Fancb	X:161418523-161435204	XXuntreated	XX Active TP	OK	3.93529	2.30861	-0.769446	-1.86448	0.0016	0.0122551
ENSMUSG00000030257	Srgap3	6:112667964-112897260	XXuntreated	XX Active TP	OK	13.2707	7.77593	-0.771162	-2.31607	0.0002	0.00219733
ENSMUSG00000036932	Aifm1	X:45828120-45866740	XXuntreated	XX Active TP	OK	38.1998	22.3762	-0.7716	-2.63854	5e-05	0.000654638
ENSMUSG00000015149	Sirt2	7:29543269-29573684	XXuntreated	XX Active TP	OK	89.619	52.4823	-0.771974	-2.29195	5e-05	0.000654638
ENSMUSG00000064043	Trerf1	17:47277890-47496407	XXuntreated	XX Active TP	OK	3.69644	2.16459	-0.772042	-2.11968	5e-05	0.000654638
ENSMUSG00000031353	Rbbp7	X:159198333-159267386	XXuntreated	XX Active TP	OK	174.965	102.451	-0.772139	-2.76931	5e-05	0.000654638
ENSMUSG00000036678	Aaas	15:102168677-102181190	XXuntreated	XX Active TP	OK	37.8944	22.1828	-0.77254	-2.91589	5e-05	0.000654638
ENSMUSG00000020311	Erlec1	11:30829783-30854335	XXuntreated	XX Active TP	OK	23.8703	13.9711	-0.772773	-2.30853	0.0007	0.0062348
ENSMUSG00000037111	Setd7	3:51319240-51371039	XXuntreated	XX Active TP	OK	18.209	10.6565	-0.77292	-2.68804	5e-05	0.000654638
ENSMUSG00000085007	Gm11549	3:36413978-36420735	XXuntreated	XX Active TP	OK	3.19588	1.87024	-0.772988	-2.00146	0.00145	0.0112989
ENSMUSG00000079553	Kifc1	17:34012610-34027606	XXuntreated	XX Active TP	OK	21.6623	12.673	-0.773426	-2.21334	0.00025	0.0026297
ENSMUSG00000029636	Wasf3	5:147196560-147283987	XXuntreated	XX Active TP	OK	11.4538	6.6987	-0.773878	-2.52737	5e-05	0.000654638
ENSMUSG00000001630	Stk38l	6:146673516-146727334	XXuntreated	XX Active TP	OK	12.8843	7.53505	-0.773922	-2.33486	0.0001	0.00120988
ENSMUSG00000020897	Aurkb	11:68859148-68865166	XXuntreated	XX Active TP	OK	58.5929	34.2577	-0.774296	-1.88593	0.00185	0.0137645
ENSMUSG00000031924	Cyb5b	8:109674560-109711370	XXuntreated	XX Active TP	OK	69.9949	40.9222	-0.774364	-2.79204	5e-05	0.000654638
ENSMUSG00000079184	Mphosph8	14:57287084-57320105	XXuntreated	XX Active TP	OK	20.3146	11.8734	-0.774779	-2.48423	0.0001	0.00120988
ENSMUSG00000037415	Ranbp10	8:108292207-108351250	XXuntreated	XX Active TP	OK	7.23322	4.22411	-0.77599	-2.57416	5e-05	0.000654638
ENSMUSG00000028018	Gstcd	3:132644716-132773952	XXuntreated	XX Active TP	OK	13.6523	7.96943	-0.776595	-1.99629	0.0026	0.0178898
ENSMUSG00000057572	Zbtb8os	4:129012938-129055360	XXuntreated	XX Active TP	OK	32.548	18.9765	-0.77835	-2.40632	0.00775	0.0422445
ENSMUSG00000026269	Rnpepl1	1:94807981-94817415	XXuntreated	XX Active TP	OK	26.3103	15.3337	-0.778924	-2.8844	5e-05	0.000654638
ENSMUSG00000030534	Vps33b	7:87414534-87436465	XXuntreated	XX Active TP	OK	9.72324	5.66611	-0.779079	-2.02871	0.0013	0.0103979
ENSMUSG00000033596	Rfwd3	8:113794843-113824122	XXuntreated	XX Active TP	OK	15.3934	8.96763	-0.77951	-2.72369	5e-05	0.000654638
ENSMUSG00000015944	Gatsl2	5:134575580-134620213	XXuntreated	XX Active TP	OK	7.70664	4.48924	-0.779631	-1.61153	0.00895	0.0473405
ENSMUSG00000078812	Eif5a	11:69730215-69735460	XXuntreated	XX Active TP	OK	701.488	408.56	-0.779869	-2.3773	0.00015	0.0017207
ENSMUSG00000037474	Dtl	1:193361243-193399413	XXuntreated	XX Active TP	OK	16.4166	9.5608	-0.779948	-2.40235	5e-05	0.000654638
ENSMUSG00000025277	Abhd6	14:8835415-8889069	XXuntreated	XX Active TP	OK	16.8202	9.78903	-0.780962	-2.23874	0.0002	0.00219733
ENSMUSG00000022351	Sqle	15:59146631-59162747	XXuntreated	XX Active TP	OK	110.769	64.4137	-0.782113	-2.66749	5e-05	0.000654638
ENSMUSG00000007440	Pcdha5	18:37089938-37347311	XXuntreated	XX Active TP	OK	4.31872	2.51068	-0.782524	-2.2469	0.0002	0.00219733
ENSMUSG00000078307	AI593442	9:52481148-52487534	XXuntreated	XX Active TP	OK	4.72894	2.74781	-0.783233	-2.39922	5e-05	0.000654638
ENSMUSG00000031028	Tub	7:116154338-116226845	XXuntreated	XX Active TP	OK	13.9211	8.08721	-0.783555	-1.81533	0.00565	0.03302
ENSMUSG00000071866	Ppia	11:6315445-6319820	XXuntreated	XX Active TP	OK	2155.56	1251.71	-0.784169	-2.01365	0.0008	0.00695413
ENSMUSG00000003033	Ap1m1	8:74763916-74781284	XXuntreated	XX Active TP	OK	81.9461	47.5722	-0.784556	-2.62135	5e-05	0.000654638
ENSMUSG00000058290	Espl1	15:102126723-102154787	XXuntreated	XX Active TP	OK	8.54092	4.95675	-0.784997	-2.65622	5e-05	0.000654638
ENSMUSG00000049717	Lig4	8:9970019-9977686	XXuntreated	XX Active TP	OK	4.81027	2.79087	-0.785403	-2.17473	0.0002	0.00219733
ENSMUSG00000078923	Ube2v1	2:167378813-167515918	XXuntreated	XX Active TP	OK	106.55	61.7697	-0.786553	-2.77952	0.00655	0.037095
ENSMUSG00000035936	Aldh5a1	13:24997461-25033286	XXuntreated	XX Active TP	OK	12.8951	7.47186	-0.787288	-2.76119	5e-05	0.000654638
ENSMUSG00000038954	Supt3h	17:44632935-45256239	XXuntreated	XX Active TP	OK	13.8275	8.01133	-0.787426	-2.30356	0.0005	0.00469613
ENSMUSG00000024277	Mapre2	18:23910833-24052362	XXuntreated	XX Active TP	OK	35.8095	20.7472	-0.787428	-2.35771	0.0002	0.00219733
ENSMUSG00000048285	Frmd6	12:71926500-72003219	XXuntreated	XX Active TP	OK	3.17811	1.84085	-0.787795	-2.1078	0.0003	0.00306219
ENSMUSG00000036167	Pphln1	15:93228780-93322344	XXuntreated	XX Active TP	OK	25.2041	14.5935	-0.788331	-2.73455	5e-05	0.000654638
ENSMUSG00000032643	Fhl3	4:124377944-124385855	XXuntreated	XX Active TP	OK	7.60099	4.40028	-0.788593	-1.94099	0.00075	0.00661258
ENSMUSG00000020205	Phlda1	10:110943341-110945705	XXuntreated	XX Active TP	OK	14.0504	8.13366	-0.788634	-2.3414	5e-05	0.000654638
ENSMUSG00000032637	Atxn2l	7:133635223-133646816	XXuntreated	XX Active TP	OK	67.4137	39.0182	-0.788893	-2.71093	5e-05	0.000654638
ENSMUSG00000027848	Olfml3	3:103526144-103541924	XXuntreated	XX Active TP	OK	2.45378	1.41865	-0.790485	-1.87641	0.001	0.00835457
ENSMUSG00000028233	Tgs1	4:3502021-3543766	XXuntreated	XX Active TP	OK	19.7074	11.3925	-0.790651	-2.10798	0.00015	0.0017207
ENSMUSG00000020363	Gfpt2	11:49607679-49652115	XXuntreated	XX Active TP	OK	16.2751	9.40827	-0.790668	-2.592	5e-05	0.000654638
ENSMUSG00000050730	Arhgap42	9:8994952-9239026	XXuntreated	XX Active TP	OK	14.6281	8.45494	-0.790877	-2.70735	5e-05	0.000654638
ENSMUSG00000017861	Mybl2	2:162880422-162910424	XXuntreated	XX Active TP	OK	21.9605	12.693	-0.790886	-1.8662	0.00335	0.0219789
ENSMUSG00000036810	Tmem188	8:90642667-90659009	XXuntreated	XX Active TP	OK	29.5715	17.0859	-0.791403	-2.24663	5e-05	0.000654638
ENSMUSG00000074364	Ehd2	7:16532325-16552916	XXuntreated	XX Active TP	OK	13.0215	7.52336	-0.791451	-1.67672	0.0083	0.0445381
ENSMUSG00000030122	Ptms	6:124863698-124875862	XXuntreated	XX Active TP	OK	547.473	316.145	-0.7922	-3.18936	5e-05	0.000654638
ENSMUSG00000019863	Qrsl1	10:43593993-43621551	XXuntreated	XX Active TP	OK	10.5147	6.06926	-0.792821	-2.22213	0.0003	0.00306219
ENSMUSG00000062270	Morf4l1	9:89986508-90009658	XXuntreated	XX Active TP	OK	223.915	129.013	-0.795439	-2.98777	5e-05	0.000654638
ENSMUSG00000052632	Asap2	12:20996319-21292098	XXuntreated	XX Active TP	OK	12.1914	7.02338	-0.795631	-1.84383	0.0039	0.0247334
ENSMUSG00000071073	Gm88	17:46391113-46394265	XXuntreated	XX Active TP	OK	5.73954	3.30532	-0.796148	-2.14972	0.00145	0.0112989
ENSMUSG00000049600	Zbtb45	7:13590284-13595171	XXuntreated	XX Active TP	OK	9.02243	5.19286	-0.796985	-2.22957	0.00025	0.0026297
ENSMUSG00000029581	Fscn1	5:143722021-143734864	XXuntreated	XX Active TP	OK	308.326	177.447	-0.797067	-1.72036	0.0032	0.0211634
ENSMUSG00000005107	Slc2a9	5:38740511-38894382	XXuntreated	XX Active TP	OK	6.62341	3.81026	-0.797685	-1.7496	0.00545	0.0320788
ENSMUSG00000040043	Rbms2	10:127566525-127617353	XXuntreated	XX Active TP	OK	22.6313	13.0149	-0.798162	-2.05026	0.00045	0.004314
ENSMUSG00000026196	Bard1	1:71074071-71149720	XXuntreated	XX Active TP	OK	4.73802	2.72279	-0.799197	-2.40721	5e-05	0.000654638
ENSMUSG00000028873	Cdca8	4:124595708-124621900	XXuntreated	XX Active TP	OK	78.9079	45.3377	-0.799459	-2.94283	5e-05	0.000654638
ENSMUSG00000092035	Peg10	6:4697305-4710517	XXuntreated	XX Active TP	OK	151.341	76.0203	-0.800254	-2.82897	0.0001	0.00120988
ENSMUSG00000086878	Miat	5:112642247-112657968	XXuntreated	XX Active TP	OK	0.895873	0.513951	-0.801663	-1.85694	0.0019	0.013989
ENSMUSG00000024174	Pot1b	17:55791322-55851926	XXuntreated	XX Active TP	OK	4.02733	2.30937	-0.802325	-2.11738	0.00025	0.0026297
ENSMUSG00000033287	Kctd17	15:78258993-78269339	XXuntreated	XX Active TP	OK	96.2391	55.1701	-0.802738	-2.65047	5e-05	0.000654638
ENSMUSG00000029536	Gatc	5:115783250-115791187	XXuntreated	XX Active TP	OK	22.4903	12.8799	-0.804181	-2.89116	5e-05	0.000654638
ENSMUSG00000032939	Nup93	8:96738496-96838966	XXuntreated	XX Active TP	OK	36.7706	21.0565	-0.804284	-2.78287	5e-05	0.000654638
ENSMUSG00000036391	Sec24a	11:51505764-51577136	XXuntreated	XX Active TP	OK	13.9193	7.96924	-0.804575	-2.30187	5e-05	0.000654638
ENSMUSG00000000223	Drp2	X:130939089-130991112	XXuntreated	XX Active TP	OK	0.800827	0.458407	-0.804862	-1.53155	0.00745	0.041047
ENSMUSG00000074182	Znhit6	3:145239171-145268209	XXuntreated	XX Active TP	OK	6.96091	3.98409	-0.805025	-2.44356	5e-05	0.000654638
ENSMUSG00000032348	Gsta4	9:78039772-78057155	XXuntreated	XX Active TP	OK	13.3156	7.62077	-0.805105	-2.52707	0.00085	0.00729464
ENSMUSG00000012114	Med15	16:17651300-17723040	XXuntreated	XX Active TP	OK	17.804	10.1856	-0.805674	-2.78967	5e-05	0.000654638
ENSMUSG00000034612	Chst11	10:82448242-82658645	XXuntreated	XX Active TP	OK	46.5604	26.6308	-0.806007	-2.8068	5e-05	0.000654638
ENSMUSG00000019189	Rnf145	11:44332465-44379022	XXuntreated	XX Active TP	OK	31.5595	18.0437	-0.806581	-2.41346	5e-05	0.000654638
ENSMUSG00000032783	Troap	15:98905005-98913783	XXuntreated	XX Active TP	OK	11.2744	6.44461	-0.806884	-2.62431	5e-05	0.000654638
ENSMUSG00000026116	Tmem131	1:36849035-36996372	XXuntreated	XX Active TP	OK	21.9517	12.5454	-0.807176	-2.92898	5e-05	0.000654638
ENSMUSG00000012017	Scarf2	16:17797374-17808380	XXuntreated	XX Active TP	OK	6.68911	3.82112	-0.807819	-2.48227	0.00015	0.0017207
ENSMUSG00000030867	Plk1	7:129302950-129313389	XXuntreated	XX Active TP	OK	48.7858	27.8683	-0.807837	-3.03772	5e-05	0.000654638
ENSMUSG00000091921	B930041F14Rik	4:155068450-155070590	XXuntreated	XX Active TP	OK	11.1184	6.34536	-0.809176	-2.59729	5e-05	0.000654638
ENSMUSG00000038342	Mlxip	5:123843657-123915306	XXuntreated	XX Active TP	OK	5.65952	3.22974	-0.809259	-2.06171	0.00115	0.00937007
ENSMUSG00000015165	Hnrnpl	7:29593559-29607285	XXuntreated	XX Active TP	OK	362.353	206.778	-0.80931	-2.68493	5e-05	0.000654638
ENSMUSG00000019942	Cdk1	10:68799382-68815686	XXuntreated	XX Active TP	OK	196.903	112.363	-0.809322	-2.41378	5e-05	0.000654638
ENSMUSG00000041000	Trim62	4:128560823-128588572	XXuntreated	XX Active TP	OK	25.9148	14.7867	-0.809477	-2.77627	5e-05	0.000654638
ENSMUSG00000029064	Gnb1	4:154865469-154933378	XXuntreated	XX Active TP	OK	592.838	338.016	-0.810546	-2.15195	0.0007	0.0062348
ENSMUSG00000032122	Slc37a2	9:37036733-37063323	XXuntreated	XX Active TP	OK	3.58334	2.04179	-0.811473	-2.14319	0.00055	0.00511069
ENSMUSG00000006715	Gmnn	13:24843713-24853792	XXuntreated	XX Active TP	OK	44.8035	25.5248	-0.811713	-1.61353	0.005	0.0300629
ENSMUSG00000059208	Hnrnpm	17:33783177-33855615	XXuntreated	XX Active TP	OK	183.887	104.759	-0.811743	-2.6401	5e-05	0.000654638
ENSMUSG00000031732	Phlpp2	8:112392441-112468571	XXuntreated	XX Active TP	OK	5.01643	2.85735	-0.811986	-2.52302	5e-05	0.000654638
ENSMUSG00000024530	Slmo1	18:67624502-67640235	XXuntreated	XX Active TP	OK	3.91806	2.22984	-0.813199	-2.11718	0.0009	0.00767044
ENSMUSG00000022769	Sdf2l1	16:17130230-17132476	XXuntreated	XX Active TP	OK	17.8875	10.178	-0.813494	-2.6509	0.00025	0.0026297
ENSMUSG00000020132	Rab21	10:114726918-114752647	XXuntreated	XX Active TP	OK	42.2613	24.0322	-0.81437	-3.15229	5e-05	0.000654638
ENSMUSG00000021071	Trim9	12:71345525-71448601	XXuntreated	XX Active TP	OK	25.4524	14.4715	-0.814587	-2.6481	5e-05	0.000654638
ENSMUSG00000018470	Kcnab3	11:69139759-69146544	XXuntreated	XX Active TP	OK	2.7968	1.59011	-0.814649	-1.78179	0.00215	0.015446
ENSMUSG00000028696	Ipp	4:116180153-116210848	XXuntreated	XX Active TP	OK	7.72292	4.38885	-0.815305	-2.19383	0.00015	0.0017207
[truncated: 855 more rows]
