# Supplementary material for: Sex-Specific Effects of Testosterone on the Sexually Dimorphic Transcriptome and Epigenome of Embryonic Neural Stem/Progenitor Cells
Source: Sci Rep. 2016 Nov 15;6:36916. doi: 10.1038/srep36916 (PMC5109279; doi:10.1038/srep36916)
Supplement: Supplementary Information [file srep36916-s3.xls]

## Sheet: Sheet1
gene_id	gene	locus	sample_1 n=3	sample_2 n=3	status	XY Untreated FPKM	XY in TP FPKM	log2 FPKM(fold_change)	test_stat	p_value	q_value
ENSMUSG00000064514	SNORD18	9:64021193-64026369	XYuntreated	XY Active TP	OK	150.807	0	-inf	-nan	0.0016	0.0346457
ENSMUSG00000080533	Mir1191	7:27990554-27990674	XYuntreated	XY Active TP	OK	28.2365	0	-inf	-nan	5e-05	0.00207187
ENSMUSG00000082587	Gm12129	11:38032570-38033717	XYuntreated	XY Active TP	OK	0.579065	0	-inf	-nan	5e-05	0.00207187
ENSMUSG00000050799	Hist1h2ba	13:24025636-24026025	XYuntreated	XY Active TP	OK	0	14.2908	inf	-nan	5e-05	0.00207187
ENSMUSG00000060081	Hist1h2aa	13:24026330-24026720	XYuntreated	XY Active TP	OK	0	1.17216	inf	-nan	5e-05	0.00207187
ENSMUSG00000064343	mt-Tq	MT:2750-3842	XYuntreated	XY Active TP	OK	0	296.258	inf	-nan	0.00165	0.035419
ENSMUSG00000064400	U3	19:4078298-4078512	XYuntreated	XY Active TP	OK	0	1.90656	inf	-nan	0.00105	0.0252748
ENSMUSG00000064694	7SK	5:140320883-140321204	XYuntreated	XY Active TP	OK	0	35.0111	inf	-nan	5e-05	0.00207187
ENSMUSG00000064772	U2	X:13892526-13892717	XYuntreated	XY Active TP	OK	0	3.5005	inf	-nan	0.0001	0.00381436
ENSMUSG00000064899	Snord118	11:68886928-68887063	XYuntreated	XY Active TP	OK	0	64.349	inf	-nan	5e-05	0.00207187
ENSMUSG00000064999	7SK	X:149357995-149358303	XYuntreated	XY Active TP	OK	0	4.19985	inf	-nan	5e-05	0.00207187
ENSMUSG00000065176	U12	15:82980073-82980224	XYuntreated	XY Active TP	OK	0	24.9385	inf	-nan	5e-05	0.00207187
ENSMUSG00000065232	U2	12:60141321-60141512	XYuntreated	XY Active TP	OK	0	302.393	inf	-nan	5e-05	0.00207187
ENSMUSG00000065254	7SK	7:110420063-110420384	XYuntreated	XY Active TP	OK	0	3.77362	inf	-nan	5e-05	0.00207187
ENSMUSG00000065845	U1	2:117074006-117074170	XYuntreated	XY Active TP	OK	0	11.4439	inf	-nan	5e-05	0.00207187
ENSMUSG00000069305	Hist1h4n	13:21923635-21924065	XYuntreated	XY Active TP	OK	0	2.06958	inf	-nan	5e-05	0.00207187
ENSMUSG00000069306	Hist1h4m	13:21903614-21904016	XYuntreated	XY Active TP	OK	0	4.18531	inf	-nan	5e-05	0.00207187
ENSMUSG00000070228	U5	4:116875132-116875248	XYuntreated	XY Active TP	OK	0	78.204	inf	-nan	5e-05	0.00207187
ENSMUSG00000074555	Gm10714	2:173950538-174009419	XYuntreated	XY Active TP	OK	0	0.27734	inf	-nan	0.0001	0.00381436
ENSMUSG00000075014	Gm10800	2:98506703-98507458	XYuntreated	XY Active TP	OK	0	2.1559	inf	-nan	5e-05	0.00207187
ENSMUSG00000080538	U6atac	2:27395324-27395450	XYuntreated	XY Active TP	OK	0	17.9048	inf	-nan	0.00025	0.00839503
ENSMUSG00000081537	Gm15235	3:94393387-94393581	XYuntreated	XY Active TP	OK	0	2.3944	inf	-nan	0.00125	0.0288295
ENSMUSG00000092674	AC122546.1	5:150059529-150059820	XYuntreated	XY Active TP	OK	0	1.41176	inf	-nan	5e-05	0.00207187
ENSMUSG00000092702	AC149599.1	18:55782286-55782574	XYuntreated	XY Active TP	OK	0	1.37355	inf	-nan	5e-05	0.00207187
ENSMUSG00000092801	AL844882.1	2:168675511-168675637	XYuntreated	XY Active TP	OK	0	23.0124	inf	-nan	5e-05	0.00207187
ENSMUSG00000093014	AL732400.1	X:15284907-15284971	XYuntreated	XY Active TP	OK	0	6845.86	inf	-nan	0.00155	0.0338587
ENSMUSG00000093178	Snord87	1:9932543-9932630	XYuntreated	XY Active TP	OK	0	98.8789	inf	-nan	0.0019	0.0388247
ENSMUSG00000093231	AC161253.2	12:110559179-110559246	XYuntreated	XY Active TP	OK	0	2173.13	inf	-nan	0.0005	0.014613
ENSMUSG00000088789	Scarna13	12:106269284-106269559	XYuntreated	XY Active TP	OK	1.55456	719.361	8.85407	31.9114	5e-05	0.00207187
ENSMUSG00000060981	Hist1h4h	13:23622918-23623388	XYuntreated	XY Active TP	OK	2.54331	1105.49	8.76376	22.4386	5e-05	0.00207187
ENSMUSG00000088088	RNase_MRP	4:43505659-43508793	XYuntreated	XY Active TP	OK	49.6018	17359.6	8.45113	25.1835	5e-05	0.00207187
ENSMUSG00000060678	Hist1h4c	13:23789928-23790323	XYuntreated	XY Active TP	OK	2.8525	974.858	8.41682	22.4145	5e-05	0.00207187
ENSMUSG00000075779	U4	5:115940262-115940403	XYuntreated	XY Active TP	OK	10.6352	3226.62	8.24503	163.98	0.0011	0.0261818
ENSMUSG00000059309	Hist1h3f	13:23635920-23636924	XYuntreated	XY Active TP	OK	0.874306	241.741	8.11111	13.665	5e-05	0.00207187
ENSMUSG00000050936	Hist2h2bb	3:96070997-96082924	XYuntreated	XY Active TP	OK	8.89102	2221.19	7.96477	9.46801	5e-05	0.00207187
ENSMUSG00000049539	Hist1h1a	13:23855536-23856283	XYuntreated	XY Active TP	OK	1.77361	428.285	7.91574	15.8291	5e-05	0.00207187
ENSMUSG00000069274	Hist1h4f	13:23643126-23643517	XYuntreated	XY Active TP	OK	2.58134	620.956	7.91022	21.4288	5e-05	0.00207187
ENSMUSG00000071516	Hist1h2ai	13:21808280-21809321	XYuntreated	XY Active TP	OK	0.589222	134.05	7.82974	14.2106	5e-05	0.00207187
ENSMUSG00000069309	Hist1h2an	13:21878694-21879087	XYuntreated	XY Active TP	OK	1.04491	226.918	7.76265	19.0846	5e-05	0.00207187
ENSMUSG00000074403	Hist2h3b	3:96070997-96082924	XYuntreated	XY Active TP	OK	2.00917	404.743	7.65426	9.11068	5e-05	0.00207187
ENSMUSG00000061482	Hist1h4d	13:23673466-23673859	XYuntreated	XY Active TP	OK	14.8891	2872.15	7.59173	25.9585	5e-05	0.00207187
ENSMUSG00000062727	Hist1h2bk	13:22127689-22128168	XYuntreated	XY Active TP	OK	2.5199	465.96	7.53069	18.4134	5e-05	0.00207187
ENSMUSG00000060093	Hist1h4a	13:23852560-23853099	XYuntreated	XY Active TP	OK	1.53669	266.462	7.43796	16.3625	5e-05	0.00207187
ENSMUSG00000068851	Hist4h4	6:136752588-136752900	XYuntreated	XY Active TP	OK	1.8798	295.431	7.2961	24.2642	5e-05	0.00207187
ENSMUSG00000063021	Hist1h2ak	13:21845263-21845776	XYuntreated	XY Active TP	OK	5.14718	753.442	7.19357	18.6307	5e-05	0.00207187
ENSMUSG00000069265	Hist1h3a	13:23853721-23854255	XYuntreated	XY Active TP	OK	1.74496	247.19	7.14628	14.4769	5e-05	0.00207187
ENSMUSG00000068855	Hist2h2ac	3:96024283-96024803	XYuntreated	XY Active TP	OK	2.14828	295.382	7.10326	17.1718	5e-05	0.00207187
ENSMUSG00000075031	Hist1h2bb	13:23838602-23839071	XYuntreated	XY Active TP	OK	6.18942	825.57	7.05944	19.3366	5e-05	0.00207187
ENSMUSG00000069267	Hist1h3b	13:23844135-23844755	XYuntreated	XY Active TP	OK	3.73424	443.82	6.89302	16.1747	5e-05	0.00207187
ENSMUSG00000069308	Hist1h2bp	13:21879329-21881082	XYuntreated	XY Active TP	OK	0.236309	27.8997	6.88343	5.61044	0.0002	0.0069514
ENSMUSG00000064796	Telomerase-vert	3:96218359-96218782	XYuntreated	XY Active TP	OK	0.264675	30.9793	6.87094	11.4982	0.00175	0.0366146
ENSMUSG00000091405	Hist2h4	3:96065626-96067234	XYuntreated	XY Active TP	OK	1.05506	122.665	6.86126	12.3558	5e-05	0.00207187
ENSMUSG00000067455	Hist1h4j	13:21826902-21827329	XYuntreated	XY Active TP	OK	2.81943	305.813	6.7611	18.1065	5e-05	0.00207187
ENSMUSG00000069302	Hist1h2ah	13:22126981-22127512	XYuntreated	XY Active TP	OK	1.07767	116.094	6.75123	13.5652	5e-05	0.00207187
ENSMUSG00000052565	Hist1h1d	13:23646900-23650721	XYuntreated	XY Active TP	OK	1.54705	163.107	6.72015	13.7827	5e-05	0.00207187
ENSMUSG00000062417	Hist1h3g	13:23627290-23627820	XYuntreated	XY Active TP	OK	3.015	315.421	6.70898	14.9711	5e-05	0.00207187
ENSMUSG00000069268	Hist1h2bf	13:23665604-23666065	XYuntreated	XY Active TP	OK	7.47394	777.685	6.70117	18.8639	5e-05	0.00207187
ENSMUSG00000080712	Hist3h2bb-ps	11:58767549-58768014	XYuntreated	XY Active TP	OK	0.405478	41.6014	6.68086	12.2661	5e-05	0.00207187
ENSMUSG00000058773	Hist1h1b	13:21871751-21872494	XYuntreated	XY Active TP	OK	5.15469	507.004	6.61997	15.5606	5e-05	0.00207187
ENSMUSG00000064288	Hist1h4k	13:21842062-21842374	XYuntreated	XY Active TP	OK	4.96458	470.324	6.56584	25.945	5e-05	0.00207187
ENSMUSG00000069310	Hist1h3c	13:23836841-23837471	XYuntreated	XY Active TP	OK	2.47777	232.065	6.54934	13.9434	5e-05	0.00207187
ENSMUSG00000069271	Hist1h2bn	13:21845991-21846372	XYuntreated	XY Active TP	OK	4.33017	405.418	6.54884	20.996	5e-05	0.00207187
ENSMUSG00000093656	RP24-201C14.10.1	3:96070997-96082924	XYuntreated	XY Active TP	OK	0.216711	19.0881	6.46076	4.6413	5e-05	0.00207187
ENSMUSG00000069301	Hist1h2ag	13:22134347-22134818	XYuntreated	XY Active TP	OK	1.18151	103.346	6.45071	13.9121	5e-05	0.00207187
ENSMUSG00000069300	Hist1h2bj	13:22135082-22135545	XYuntreated	XY Active TP	OK	4.65161	406.518	6.44944	16.8409	5e-05	0.00207187
ENSMUSG00000058385	Hist1h2bg	13:23663264-23663882	XYuntreated	XY Active TP	OK	2.69187	229.428	6.41329	15.0653	5e-05	0.00207187
ENSMUSG00000028461	Ccdc107	4:43505659-43508793	XYuntreated	XY Active TP	OK	34.1032	2740.59	6.32843	9.81158	5e-05	0.00207187
ENSMUSG00000069273	Hist1h3e	13:23653402-23654238	XYuntreated	XY Active TP	OK	3.78369	280.772	6.21346	13.1036	5e-05	0.00207187
ENSMUSG00000064945	Y_RNA	6:47731622-47731724	XYuntreated	XY Active TP	OK	180.513	12745.6	6.14176	552.784	5e-05	0.00207187
ENSMUSG00000075032	Hist1h3i	13:21874783-21875266	XYuntreated	XY Active TP	OK	2.65703	183.954	6.11339	15.0549	5e-05	0.00207187
ENSMUSG00000051627	Hist1h1e	13:23713623-23714371	XYuntreated	XY Active TP	OK	18.2744	1262.53	6.11035	16.8981	5e-05	0.00207187
ENSMUSG00000069312	Hist1h3h	13:21809496-21809984	XYuntreated	XY Active TP	OK	1.02151	68.5837	6.06908	12.6428	5e-05	0.00207187
ENSMUSG00000069266	Hist1h4b	13:23848071-23849489	XYuntreated	XY Active TP	OK	5.9519	379.539	5.99475	9.00582	5e-05	0.00207187
ENSMUSG00000047246	Hist1h2be	13:23675610-23712993	XYuntreated	XY Active TP	OK	1.06217	64.111	5.91549	3.66534	5e-05	0.00207187
ENSMUSG00000069314	Hist1h2bl	13:21807631-21808012	XYuntreated	XY Active TP	OK	2.23491	120.568	5.75348	14.7155	5e-05	0.00207187
ENSMUSG00000064168	Hist1h2bh	13:23634792-23635228	XYuntreated	XY Active TP	OK	5.29832	281.603	5.73199	15.4288	5e-05	0.00207187
ENSMUSG00000088185	Scarna2	3:108357255-108357669	XYuntreated	XY Active TP	OK	3.48391	158.29	5.50571	16.126	5e-05	0.00207187
ENSMUSG00000061615	Hist1h2ab	13:23842956-23843462	XYuntreated	XY Active TP	OK	5.01284	222.225	5.47025	14.0952	5e-05	0.00207187
ENSMUSG00000062808	Hist1h3d	13:23667631-23668880	XYuntreated	XY Active TP	OK	2.29473	90.4441	5.30063	11.2135	5e-05	0.00207187
ENSMUSG00000069272	Hist1h2ae	13:23662385-23663089	XYuntreated	XY Active TP	OK	0.651344	24.2369	5.21764	9.73507	5e-05	0.00207187
ENSMUSG00000069270	Hist1h2ac	13:23773335-23775817	XYuntreated	XY Active TP	OK	0.683517	22.5452	5.0437	7.74034	5e-05	0.00207187
ENSMUSG00000071478	Hist1h2ad	13:23666249-23666821	XYuntreated	XY Active TP	OK	0.997302	31.3087	4.97239	10.4983	5e-05	0.00207187
ENSMUSG00000070167	5730408K05Rik	19:8963027-8963175	XYuntreated	XY Active TP	OK	24.0535	720.239	4.90416	106.212	5e-05	0.00207187
ENSMUSG00000064348	mt-Tn	MT:5088-5159	XYuntreated	XY Active TP	OK	976.371	17252.8	4.14326	3251.46	0.0018	0.0373456
ENSMUSG00000041596	Vmn1r90	7:15116002-15208415	XYuntreated	XY Active TP	OK	0.164181	2.85468	4.11997	4.43928	5e-05	0.00207187
ENSMUSG00000065701	Y_RNA	6:47738067-47738179	XYuntreated	XY Active TP	OK	153.067	2326.55	3.92596	225.339	5e-05	0.00207187
ENSMUSG00000061991	Hist1h2af	13:23625774-23626173	XYuntreated	XY Active TP	OK	5.8707	85.1773	3.85886	11.293	5e-05	0.00207187
ENSMUSG00000060639	Hist1h4i	13:22132684-22133221	XYuntreated	XY Active TP	OK	5.65104	80.7578	3.83701	10.4904	5e-05	0.00207187
ENSMUSG00000074024	4632427E13Rik	7:99886167-99889978	XYuntreated	XY Active TP	OK	0.244104	2.50194	3.35748	4.93457	5e-05	0.00207187
ENSMUSG00000090510	Gm17554	6:72903229-72907243	XYuntreated	XY Active TP	OK	0.0451711	0.449488	3.31481	3.5845	0.0001	0.00381436
ENSMUSG00000064349	mt-Tc	MT:5191-5257	XYuntreated	XY Active TP	OK	11271.2	97032.5	3.10582	11978.4	5e-05	0.00207187
ENSMUSG00000091171	Gm10060	8:19789797-19798548	XYuntreated	XY Active TP	OK	0.381135	3.14894	3.04649	4.86493	5e-05	0.00207187
ENSMUSG00000058057	Mettl7a3	15:100165359-100170772	XYuntreated	XY Active TP	OK	0.246009	1.60739	2.70793	3.80259	5e-05	0.00207187
ENSMUSG00000092023	Gm17496	16:95237976-95288624	XYuntreated	XY Active TP	OK	0.155285	1.0074	2.69765	3.29773	0.00035	0.0110076
ENSMUSG00000056895	Hist3h2ba	11:58762412-58763032	XYuntreated	XY Active TP	OK	7.85487	49.7937	2.6643	7.03667	5e-05	0.00207187
ENSMUSG00000022286	Grhl2	15:37161675-37293324	XYuntreated	XY Active TP	OK	0.0579687	0.358392	2.62819	1.43283	0.0007	0.0188304
ENSMUSG00000029700	Slc13a1	6:24038282-24118092	XYuntreated	XY Active TP	OK	0.0532423	0.297636	2.4829	2.14932	0.0003	0.00982996
ENSMUSG00000092341	Malat1	19:5795689-5802671	XYuntreated	XY Active TP	OK	256.866	1393.19	2.4393	2.78239	5e-05	0.00207187
ENSMUSG00000078851	Hist3h2a	11:58768186-58791552	XYuntreated	XY Active TP	OK	12.8901	64.2778	2.31806	5.52602	5e-05	0.00207187
ENSMUSG00000087028	Gm13387	2:24978122-25000916	XYuntreated	XY Active TP	OK	0.114978	0.570347	2.31048	1.82303	0.00055	0.0155548
ENSMUSG00000085147	Gm12609	4:89048647-89066571	XYuntreated	XY Active TP	OK	0.3387	1.65039	2.28473	3.41202	0.0015	0.0329601
ENSMUSG00000018102	Hist1h2bc	13:23776067-23784357	XYuntreated	XY Active TP	OK	53.8877	250.659	2.2177	6.5276	5e-05	0.00207187
ENSMUSG00000036181	Hist1h1c	13:23830675-23832235	XYuntreated	XY Active TP	OK	74.8035	341.902	2.19241	4.9875	5e-05	0.00207187
ENSMUSG00000044080	S100a1	3:90314955-90318314	XYuntreated	XY Active TP	OK	4.26575	19.4215	2.18678	3.18553	5e-05	0.00207187
ENSMUSG00000024647	Cbln2	18:86880501-86887675	XYuntreated	XY Active TP	OK	0.120478	0.543129	2.17253	1.7634	0.0022	0.0436945
ENSMUSG00000091793	Rian	12:110842154-110899919	XYuntreated	XY Active TP	OK	0.122492	0.549534	2.16552	2.09688	0.00085	0.0218387
ENSMUSG00000086665	Gm13067	4:149423121-149431085	XYuntreated	XY Active TP	OK	0.925546	4.11328	2.15191	4.63526	0.00045	0.0135785
ENSMUSG00000049536	Tceal1	X:133242520-133246017	XYuntreated	XY Active TP	OK	0.189622	0.841345	2.14957	2.54882	0.0004	0.0122942
ENSMUSG00000089235	SCARNA17	18:74938214-74938354	XYuntreated	XY Active TP	OK	45.9536	197.655	2.10474	51.436	0.0006	0.016809
ENSMUSG00000048001	Hes5	4:154334878-154336480	XYuntreated	XY Active TP	OK	22.7694	97.2264	2.09425	3.14801	5e-05	0.00207187
ENSMUSG00000050505	Pcdh20	14:88864553-88871203	XYuntreated	XY Active TP	OK	0.0799325	0.319292	1.99802	2.24601	0.0012	0.0279799
ENSMUSG00000041731	Pgm5	19:24757505-24936345	XYuntreated	XY Active TP	OK	0.163718	0.641874	1.97108	1.77082	0.00175	0.0366146
ENSMUSG00000022753	Tmem30c	16:57266251-57292978	XYuntreated	XY Active TP	OK	0.140324	0.546816	1.96229	1.8656	0.00185	0.0379072
ENSMUSG00000087267	4933427J07Rik	2:128781406-128783597	XYuntreated	XY Active TP	OK	0.203456	0.782465	1.94331	2.56325	0.00055	0.0155548
ENSMUSG00000038457	Fam70b	8:13435425-13461452	XYuntreated	XY Active TP	OK	0.437498	1.67663	1.93822	2.33838	0.0002	0.0069514
ENSMUSG00000084372	Gm13988	2:123099659-123099947	XYuntreated	XY Active TP	OK	2.11828	8.03295	1.92304	6.55056	0.00205	0.0414909
ENSMUSG00000090593	4930539J05Rik	3:135099189-135100723	XYuntreated	XY Active TP	OK	0.149214	0.559513	1.90679	2.30711	0.0026	0.0490832
ENSMUSG00000022048	Dpysl2	14:67421700-67487525	XYuntreated	XY Active TP	OK	29.8768	110.164	1.88255	4.94484	5e-05	0.00207187
ENSMUSG00000023236	Scg5	2:113616518-113669278	XYuntreated	XY Active TP	OK	0.620913	2.28349	1.87878	1.7861	0.00265	0.0497745
ENSMUSG00000049721	Gal3st1	11:3883638-3899329	XYuntreated	XY Active TP	OK	0.352101	1.26432	1.8443	2.02377	0.0011	0.0261818
ENSMUSG00000029641	Rasl11a	5:147656646-147659302	XYuntreated	XY Active TP	OK	17.5651	62.5155	1.8315	4.7618	5e-05	0.00207187
ENSMUSG00000034275	Igsf9b	9:27106812-27142348	XYuntreated	XY Active TP	OK	1.932	6.76753	1.80853	3.44021	5e-05	0.00207187
ENSMUSG00000091447	Gm17386	1:96048773-96049705	XYuntreated	XY Active TP	OK	5.85869	20.4287	1.80195	4.21388	5e-05	0.00207187
ENSMUSG00000002985	Apoe	7:20281457-20284515	XYuntreated	XY Active TP	OK	278.502	949.139	1.76893	3.29812	5e-05	0.00207187
ENSMUSG00000041852	Tcf20	15:82639058-82742564	XYuntreated	XY Active TP	OK	10.7436	36.5582	1.76672	2.49708	0.00225	0.0442738
ENSMUSG00000056268	Dennd1b	1:140860012-141072620	XYuntreated	XY Active TP	OK	6.426	21.5281	1.74423	1.99505	0.0025	0.0475575
ENSMUSG00000074422	Gm17312	5:85680724-85681837	XYuntreated	XY Active TP	OK	3.47821	11.1593	1.68183	3.47369	5e-05	0.00207187
ENSMUSG00000022464	Slc38a4	15:96825253-96886387	XYuntreated	XY Active TP	OK	0.364921	1.16488	1.67453	1.76969	0.00235	0.0457573
ENSMUSG00000026141	Col19a1	1:24268728-24594311	XYuntreated	XY Active TP	OK	0.148536	0.46671	1.65171	1.97481	0.0016	0.0346457
ENSMUSG00000046101	6030422M02Rik	1:9898718-9932166	XYuntreated	XY Active TP	OK	0.25346	0.795183	1.64953	2.06317	0.00035	0.0110076
ENSMUSG00000018809	Smyd4	11:75161934-75219207	XYuntreated	XY Active TP	OK	3.12678	9.72324	1.63676	2.53518	0.00025	0.00839503
ENSMUSG00000087313	Dleu2	14:62238317-62301162	XYuntreated	XY Active TP	OK	0.753489	2.33363	1.63091	1.91509	0.0025	0.0475575
ENSMUSG00000033854	Kcnk10	12:99672203-99816150	XYuntreated	XY Active TP	OK	0.949032	2.89225	1.60767	2.12073	0.00055	0.0155548
ENSMUSG00000001901	Kcnh6	11:105869437-105895863	XYuntreated	XY Active TP	OK	0.967758	2.94681	1.60644	2.63977	5e-05	0.00207187
ENSMUSG00000021250	Fos	12:86814839-86818223	XYuntreated	XY Active TP	OK	10.6884	32.2482	1.59317	2.69631	5e-05	0.00207187
ENSMUSG00000034755	Pcdh11x	X:117403867-118024228	XYuntreated	XY Active TP	OK	9.5017	28.0708	1.56281	2.22153	0.00035	0.0110076
ENSMUSG00000004415	Emid2	5:137217628-137359079	XYuntreated	XY Active TP	OK	2.43566	7.12181	1.54793	2.56002	0.0016	0.0346457
ENSMUSG00000039257	Vstm2b	7:48154647-48185338	XYuntreated	XY Active TP	OK	0.819392	2.38905	1.54381	2.40925	0.001	0.02467
ENSMUSG00000040128	Pnrc1	4:33332397-33377138	XYuntreated	XY Active TP	OK	24.0755	69.212	1.52346	3.36819	5e-05	0.00207187
ENSMUSG00000004558	Ndrg2	14:52524945-52533163	XYuntreated	XY Active TP	OK	10.612	30.4014	1.51844	3.10987	5e-05	0.00207187
ENSMUSG00000027544	Nfatc2	2:168301909-168427157	XYuntreated	XY Active TP	OK	0.170324	0.487243	1.51636	1.65716	0.0021	0.0422728
ENSMUSG00000037664	Cdkn1c	7:150644254-150646955	XYuntreated	XY Active TP	OK	2.12413	6.00589	1.49951	2.46494	5e-05	0.00207187
ENSMUSG00000003436	Dll3	7:29076672-29087257	XYuntreated	XY Active TP	OK	4.10339	11.5122	1.48828	2.60504	5e-05	0.00207187
ENSMUSG00000004651	Tyr	7:94574909-94641943	XYuntreated	XY Active TP	OK	0.210113	0.586748	1.48158	1.99054	0.0007	0.0188304
ENSMUSG00000028597	Gpx7	4:108072994-108079566	XYuntreated	XY Active TP	OK	5.58964	15.3944	1.46158	2.07044	0.0007	0.0188304
ENSMUSG00000042115	Klhdc8a	1:134195202-134203934	XYuntreated	XY Active TP	OK	0.150351	0.410382	1.44863	1.9041	0.00235	0.0457573
ENSMUSG00000036800	Fam135b	15:71276107-71558268	XYuntreated	XY Active TP	OK	0.399647	1.08394	1.43949	2.13977	0.0008	0.020842
ENSMUSG00000053218	Gm9900	11:58141222-58143841	XYuntreated	XY Active TP	OK	0.254026	0.687929	1.43728	1.99875	0.0017	0.0360245
ENSMUSG00000057948	Unc13d	11:115923408-115939275	XYuntreated	XY Active TP	OK	2.45006	6.61173	1.43221	2.12217	0.00035	0.0110076
ENSMUSG00000049470	Aff4	11:53164334-53235332	XYuntreated	XY Active TP	OK	59.356	159.948	1.43014	2.27668	0.0025	0.0475575
ENSMUSG00000043635	Adamts3	5:90102865-90312359	XYuntreated	XY Active TP	OK	1.06132	2.83874	1.4194	2.26293	0.0002	0.0069514
ENSMUSG00000003974	Grm3	5:9485235-9725352	XYuntreated	XY Active TP	OK	9.11638	23.9606	1.39413	3.23045	5e-05	0.00207187
ENSMUSG00000085328	Gm17131	5:128263860-128938937	XYuntreated	XY Active TP	OK	4.73713	12.1886	1.36344	2.75151	5e-05	0.00207187
ENSMUSG00000030638	Sh3gl3	7:89319727-89455923	XYuntreated	XY Active TP	OK	1.80045	4.49194	1.31898	2.27915	0.0008	0.020842
ENSMUSG00000031104	Rab33a	X:45872461-45883409	XYuntreated	XY Active TP	OK	2.6375	6.56969	1.31665	2.46431	0.0008	0.020842
ENSMUSG00000053519	Kcnip1	11:33529338-33998554	XYuntreated	XY Active TP	OK	4.57012	11.2317	1.29728	2.64979	0.0004	0.0122942
ENSMUSG00000052229	Gpr17	18:32091160-32118273	XYuntreated	XY Active TP	OK	5.52441	13.3226	1.26998	2.59807	5e-05	0.00207187
ENSMUSG00000039533	Mmd2	5:143038318-143084754	XYuntreated	XY Active TP	OK	10.5581	25.3135	1.26156	3.03628	5e-05	0.00207187
ENSMUSG00000021754	Map3k1	13:112536635-112599201	XYuntreated	XY Active TP	OK	12.0875	28.967	1.2609	2.03779	0.0015	0.0329601
ENSMUSG00000025272	Tro	X:147079846-147092126	XYuntreated	XY Active TP	OK	9.40944	21.9559	1.22243	2.36499	5e-05	0.00207187
ENSMUSG00000021895	Arhgef3	14:28051224-28217090	XYuntreated	XY Active TP	OK	1.3972	3.25739	1.22118	2.14299	0.0003	0.00982996
ENSMUSG00000032854	Ugt8a	3:125568276-125641468	XYuntreated	XY Active TP	OK	1.19633	2.78868	1.22097	1.94003	0.0021	0.0422728
ENSMUSG00000036206	Sh3bp4	1:90966989-91051643	XYuntreated	XY Active TP	OK	4.26188	9.88221	1.21335	2.32675	0.00105	0.0252748
ENSMUSG00000040943	Tet2	3:133126642-133207354	XYuntreated	XY Active TP	OK	3.67828	8.51924	1.21169	2.83609	5e-05	0.00207187
ENSMUSG00000030088	Aldh1l1	6:90436420-90550197	XYuntreated	XY Active TP	OK	37.625	86.9947	1.20924	2.27348	0.00075	0.0198877
ENSMUSG00000034460	Six4	12:74200595-74215024	XYuntreated	XY Active TP	OK	0.537756	1.24203	1.20767	1.81694	0.0018	0.0373456
ENSMUSG00000060073	Psma3	12:72075607-72116819	XYuntreated	XY Active TP	OK	184.503	425.729	1.20629	4.18564	5e-05	0.00207187
ENSMUSG00000033022	Cdo1	18:46872858-46887996	XYuntreated	XY Active TP	OK	3.34888	7.70679	1.20245	2.36629	0.0004	0.0122942
ENSMUSG00000055980	Irs1	1:82229675-82287991	XYuntreated	XY Active TP	OK	8.04377	18.3147	1.18705	2.4305	5e-05	0.00207187
ENSMUSG00000045799	Gm9800	14:9632511-9633028	XYuntreated	XY Active TP	OK	9.69081	22.0242	1.1844	3.2261	0.0009	0.0227694
ENSMUSG00000051379	Flrt3	2:140221044-142218702	XYuntreated	XY Active TP	OK	3.75233	8.51927	1.18294	2.07518	0.00045	0.0135785
ENSMUSG00000026955	2010317E24Rik	2:25227840-25233733	XYuntreated	XY Active TP	OK	15.4976	35.1746	1.18249	1.9553	0.0016	0.0346457
ENSMUSG00000015829	Tnr	1:161667640-161855053	XYuntreated	XY Active TP	OK	3.13369	7.02407	1.16444	2.33276	0.00015	0.00545575
ENSMUSG00000061603	Akap6	12:53800369-54252002	XYuntreated	XY Active TP	OK	1.34622	2.99387	1.1531	1.89642	0.00105	0.0252748
ENSMUSG00000049606	Zfp644	5:106929912-107126306	XYuntreated	XY Active TP	OK	22.6083	50.2074	1.15105	2.12122	0.00135	0.0304282
ENSMUSG00000026424	Gpr37l1	1:137056810-137064258	XYuntreated	XY Active TP	OK	2.60301	5.70276	1.13148	2.19351	0.00085	0.0218387
ENSMUSG00000055022	Cntn1	15:91881595-92172398	XYuntreated	XY Active TP	OK	16.8018	36.4861	1.11873	2.45694	5e-05	0.00207187
ENSMUSG00000015224	Cyp2j9	4:96235119-96258269	XYuntreated	XY Active TP	OK	5.4398	11.7737	1.11395	2.22878	5e-05	0.00207187
ENSMUSG00000033952	Aspm	1:141351349-141390667	XYuntreated	XY Active TP	OK	8.48167	18.3304	1.11182	2.63447	5e-05	0.00207187
ENSMUSG00000087687	2900053A13Rik	8:3621574-3625545	XYuntreated	XY Active TP	OK	9.33412	19.9222	1.09379	2.54985	0.0004	0.0122942
ENSMUSG00000066551	Hmgb1	5:149858277-149865089	XYuntreated	XY Active TP	OK	441.268	937.473	1.08712	2.9995	0.0008	0.020842
ENSMUSG00000033883	D3Ertd254e	3:36058443-36065142	XYuntreated	XY Active TP	OK	4.61941	9.72211	1.07356	2.39218	0.00015	0.00545575
ENSMUSG00000026688	Mgst3	1:169302096-169323972	XYuntreated	XY Active TP	OK	4.57917	9.61987	1.07093	2.25782	0.0016	0.0346457
ENSMUSG00000002068	Ccne1	7:38883002-38892553	XYuntreated	XY Active TP	OK	13.0926	27.4086	1.06588	1.69464	0.00245	0.0469063
ENSMUSG00000058589	Anks1b	10:89336416-90435730	XYuntreated	XY Active TP	OK	8.89363	18.5259	1.0587	2.08146	0.0004	0.0122942
ENSMUSG00000074802	Gas2l3	10:88871567-88906712	XYuntreated	XY Active TP	OK	4.74466	9.79174	1.04526	2.36737	5e-05	0.00207187
ENSMUSG00000031980	Agt	8:127080433-127093606	XYuntreated	XY Active TP	OK	4.06069	8.37446	1.04427	2.06365	0.00225	0.0442738
ENSMUSG00000060397	Zfp128	7:13466525-13478771	XYuntreated	XY Active TP	OK	2.30475	4.72428	1.03548	1.8899	0.0012	0.0279799
ENSMUSG00000030059	Tmf1	6:97105259-97129118	XYuntreated	XY Active TP	OK	12.6539	25.8526	1.03072	2.60245	5e-05	0.00207187
ENSMUSG00000027996	Sfrp2	3:83570242-83593878	XYuntreated	XY Active TP	OK	7.87805	16.0751	1.02892	2.08425	0.0025	0.0475575
ENSMUSG00000028926	Cdk14	5:4803390-5420312	XYuntreated	XY Active TP	OK	15.995	32.2413	1.01129	2.00714	0.00135	0.0304282
ENSMUSG00000048732	Klhl11	11:100323927-100334055	XYuntreated	XY Active TP	OK	7.04293	14.1235	1.00385	2.39572	5e-05	0.00207187
ENSMUSG00000025362	Rps26	10:128061585-128063562	XYuntreated	XY Active TP	OK	950.592	1896.61	0.996527	4.72143	5e-05	0.00207187
ENSMUSG00000070858	Gm1673	5:34326085-34327662	XYuntreated	XY Active TP	OK	36.7262	72.9054	0.989218	1.9438	0.0009	0.0227694
ENSMUSG00000002265	Peg3	7:6656602-6683132	XYuntreated	XY Active TP	OK	13.4056	26.2928	0.971836	2.00356	0.00175	0.0366146
ENSMUSG00000034413	Neurl1b	17:26551909-26583283	XYuntreated	XY Active TP	OK	3.08564	6.00543	0.9607	2.10477	0.0005	0.014613
ENSMUSG00000046743	Fat4	3:38773491-38910907	XYuntreated	XY Active TP	OK	2.82624	5.49301	0.958715	2.3356	0.0001	0.00381436
ENSMUSG00000093674	Rpl41	10:127985169-127986361	XYuntreated	XY Active TP	OK	932.832	1810.12	0.956394	4.48611	0.00015	0.00545575
ENSMUSG00000051811	Cox6b2	7:4703395-4704696	XYuntreated	XY Active TP	OK	29.9716	58.0792	0.954425	3.00446	0.001	0.02467
ENSMUSG00000029729	Zkscan1	5:138526311-138549050	XYuntreated	XY Active TP	OK	12.4113	23.9646	0.949255	2.36749	0.0001	0.00381436
ENSMUSG00000028698	Pik3r3	4:115894222-115975661	XYuntreated	XY Active TP	OK	22.8749	43.5312	0.928287	1.78704	0.00245	0.0469063
ENSMUSG00000027581	Stmn3	2:181041163-181049205	XYuntreated	XY Active TP	OK	33.0148	62.7941	0.927518	2.01016	0.0005	0.014613
ENSMUSG00000032253	Phip	9:82759765-82869096	XYuntreated	XY Active TP	OK	10.6233	20.1813	0.925789	2.16635	0.00055	0.0155548
ENSMUSG00000031004	Mki67	7:142881470-142908062	XYuntreated	XY Active TP	OK	39.1615	74.349	0.924878	2.11791	0.0005	0.014613
ENSMUSG00000032911	Cspg4	9:56712910-56747677	XYuntreated	XY Active TP	OK	12.4686	23.5616	0.918137	2.37156	5e-05	0.00207187
ENSMUSG00000048109	Rbm15	3:107128862-107136591	XYuntreated	XY Active TP	OK	8.6916	16.2808	0.905474	2.30175	0.00025	0.00839503
ENSMUSG00000015090	Ptgds	2:25322228-25325566	XYuntreated	XY Active TP	OK	69.3544	129.195	0.897491	2.10183	0.0002	0.0069514
ENSMUSG00000044533	Rps2	17:24855060-24858874	XYuntreated	XY Active TP	OK	888.884	1650.39	0.892741	1.91034	0.0009	0.0227694
ENSMUSG00000021448	Shc3	13:51526409-51662453	XYuntreated	XY Active TP	OK	44.8235	83.0198	0.889202	2.25731	0.00015	0.00545575
ENSMUSG00000028176	Lrrc7	3:157745858-158225185	XYuntreated	XY Active TP	OK	2.82308	5.22107	0.887075	1.94001	0.0011	0.0261818
ENSMUSG00000075043	Tmem223	19:8845485-8846965	XYuntreated	XY Active TP	OK	33.8636	62.5906	0.886212	2.72868	0.00085	0.0218387
ENSMUSG00000025204	Ndufb8	19:44591446-44629930	XYuntreated	XY Active TP	OK	322.338	589.081	0.869894	2.62666	0.0002	0.0069514
ENSMUSG00000028030	Tbck	3:132347107-132501470	XYuntreated	XY Active TP	OK	5.18252	9.46633	0.869151	1.95436	0.0005	0.014613
ENSMUSG00000048279	Sacs	14:61757293-61877327	XYuntreated	XY Active TP	OK	4.42478	8.03609	0.860887	2.03314	0.0005	0.014613
ENSMUSG00000020000	Moxd1	10:23943322-24022596	XYuntreated	XY Active TP	OK	6.73768	12.146	0.850157	1.70576	0.0026	0.0490832
ENSMUSG00000037857	Nufip2	11:77499640-77555294	XYuntreated	XY Active TP	OK	27.525	49.3718	0.842948	2.00432	0.00105	0.0252748
ENSMUSG00000054263	Lifr	15:7079558-7147489	XYuntreated	XY Active TP	OK	10.2273	18.2496	0.835436	1.79906	0.00155	0.0338587
ENSMUSG00000024248	Cox7a2l	17:83901258-83913673	XYuntreated	XY Active TP	OK	89.9138	160.309	0.834243	2.12731	0.00025	0.00839503
ENSMUSG00000017390	Aldoc	11:78136469-78141283	XYuntreated	XY Active TP	OK	109.608	195.262	0.833066	1.99003	0.00115	0.0271546
ENSMUSG00000039194	Rlbp1	7:86519756-86531913	XYuntreated	XY Active TP	OK	9.83613	17.4115	0.823881	2.01372	0.00175	0.0366146
ENSMUSG00000024500	Ppp2r2b	18:42797085-43219125	XYuntreated	XY Active TP	OK	11.4148	20.1365	0.818909	2.00219	0.00215	0.0429884
ENSMUSG00000068823	Csde1	3:102824468-102862112	XYuntreated	XY Active TP	OK	102.86	180.978	0.815135	2.02615	0.00055	0.0155548
ENSMUSG00000050310	Rictor	15:6658380-6750398	XYuntreated	XY Active TP	OK	3.45926	6.01995	0.799287	1.85941	0.0012	0.0279799
ENSMUSG00000020163	Uqcr11	10:79865741-79869575	XYuntreated	XY Active TP	OK	342.207	594.546	0.796922	2.01993	0.00025	0.00839503
ENSMUSG00000049932	H2afx	9:44142797-44144154	XYuntreated	XY Active TP	OK	93.6172	161.798	0.789346	2.30203	0.00065	0.0177746
ENSMUSG00000041570	Camsap2	1:138155490-138242681	XYuntreated	XY Active TP	OK	20.5396	35.2887	0.780802	1.96809	0.0009	0.0227694
ENSMUSG00000078202	Nrarp	2:25036277-25038850	XYuntreated	XY Active TP	OK	12.512	21.3172	0.768699	1.9784	0.00185	0.0379072
ENSMUSG00000054428	Atpif1	4:132086469-132089574	XYuntreated	XY Active TP	OK	362.243	617.078	0.768495	3.39138	0.00065	0.0177746
ENSMUSG00000027559	Car3	3:14863537-14872351	XYuntreated	XY Active TP	OK	50.2363	85.5076	0.767323	2.08838	0.00245	0.0469063
ENSMUSG00000070889	Pgap1	1:54537549-54614526	XYuntreated	XY Active TP	OK	14.3562	24.3077	0.759736	1.98263	0.00125	0.0288295
ENSMUSG00000070923	Klhl9	4:88364195-88368369	XYuntreated	XY Active TP	OK	50.8778	86.0742	0.758544	1.95935	0.00055	0.0155548
ENSMUSG00000036768	Kif15	9:122860198-122927843	XYuntreated	XY Active TP	OK	10.7722	18.1936	0.756115	1.88019	0.0017	0.0360245
ENSMUSG00000045328	Cenpe	3:134875526-134936504	XYuntreated	XY Active TP	OK	11.0402	18.6295	0.754822	1.90023	0.00125	0.0288295
ENSMUSG00000024073	Birc6	17:74927634-75103113	XYuntreated	XY Active TP	OK	9.75418	16.4534	0.754292	1.95195	0.00085	0.0218387
ENSMUSG00000033392	Clasp2	9:113650590-113828815	XYuntreated	XY Active TP	OK	22.7914	37.983	0.736865	1.8418	0.00175	0.0366146
ENSMUSG00000025949	Pikfyve	1:65233323-65320586	XYuntreated	XY Active TP	OK	7.77505	12.9093	0.731489	1.83594	0.0011	0.0261818
ENSMUSG00000036561	Ppp6r2	15:89083465-89116692	XYuntreated	XY Active TP	OK	13.1674	21.7991	0.727291	1.76928	0.0017	0.0360245
ENSMUSG00000030016	Zfml	6:83864346-83936863	XYuntreated	XY Active TP	OK	22.7992	37.5381	0.719376	1.8048	0.0018	0.0373456
ENSMUSG00000003226	Ranbp2	10:57909599-57956903	XYuntreated	XY Active TP	OK	17.7427	28.7819	0.697937	1.84785	0.00155	0.0338587
ENSMUSG00000092836	AC103359.1	8:122434259-126869624	XYuntreated	XY Active TP	OK	0.541518	0.341552	-0.664904	-0.00246345	0.0026	0.0490832
ENSMUSG00000028932	Psmc2	5:21291100-21309605	XYuntreated	XY Active TP	OK	91.9856	57.7568	-0.671417	-1.72799	0.00225	0.0442738
ENSMUSG00000034168	6430527G18Rik	12:88221652-88225764	XYuntreated	XY Active TP	OK	36.1547	22.5679	-0.679912	-1.83243	0.00235	0.0457573
ENSMUSG00000078532	Nkain1	4:130125704-130169623	XYuntreated	XY Active TP	OK	113.839	70.9452	-0.682217	-1.91955	0.0022	0.0436945
ENSMUSG00000062397	Zfp706	15:36926785-36937157	XYuntreated	XY Active TP	OK	34.58	21.2727	-0.700931	-1.90069	0.00215	0.0429884
ENSMUSG00000031529	Tnks	8:35892232-36029263	XYuntreated	XY Active TP	OK	21.5058	13.2077	-0.703348	-1.79974	0.0022	0.0436945
ENSMUSG00000025132	Arhgdia	11:120439417-120442938	XYuntreated	XY Active TP	OK	383.784	234.835	-0.708648	-1.77402	0.00185	0.0379072
ENSMUSG00000030718	Ppme1	7:107475246-107520406	XYuntreated	XY Active TP	OK	46.3088	28.3028	-0.710343	-1.97497	0.0018	0.0373456
ENSMUSG00000026576	Atp1b1	1:166367397-166388486	XYuntreated	XY Active TP	OK	28.4634	17.2764	-0.720308	-1.87931	0.00255	0.0483849
ENSMUSG00000030084	Plxna1	6:89254623-89312607	XYuntreated	XY Active TP	OK	23.5916	14.3002	-0.722241	-1.80656	0.00195	0.0396829
ENSMUSG00000030733	Sh2b1	7:133610507-133618644	XYuntreated	XY Active TP	OK	26.0489	15.6826	-0.732059	-1.82052	0.001	0.02467
ENSMUSG00000001794	Capns1	7:30971960-30980183	XYuntreated	XY Active TP	OK	232.103	139.603	-0.73343	-2.27453	0.0013	0.0296153
ENSMUSG00000039218	Srrm2	17:23940153-23961706	XYuntreated	XY Active TP	OK	59.6815	35.8106	-0.736897	-1.82619	0.0016	0.0346457
ENSMUSG00000028518	Prkaa2	4:104702478-104782495	XYuntreated	XY Active TP	OK	7.07986	4.24772	-0.737032	-1.79011	0.00245	0.0469063
ENSMUSG00000024527	Afg3l2	18:67564420-67608820	XYuntreated	XY Active TP	OK	26.6939	15.9636	-0.741728	-1.85815	0.00105	0.0252748
ENSMUSG00000042873	Lhfpl4	6:113118083-113145378	XYuntreated	XY Active TP	OK	11.052	6.58788	-0.746418	-1.76433	0.00175	0.0366146
ENSMUSG00000028961	Pgd	4:148524099-148540880	XYuntreated	XY Active TP	OK	55.1703	32.8701	-0.747114	-1.83051	0.001	0.02467
ENSMUSG00000008429	Herpud2	9:24912573-24956280	XYuntreated	XY Active TP	OK	27.6217	16.4122	-0.751032	-1.9811	0.0017	0.0360245
ENSMUSG00000007815	Rhoa	9:108208535-108240270	XYuntreated	XY Active TP	OK	219.327	129.907	-0.755602	-2.13954	0.0008	0.020842
ENSMUSG00000090663	Srcap	7:134702899-134708780	XYuntreated	XY Active TP	OK	15.2486	9.03092	-0.755735	-1.87674	0.00225	0.0442738
ENSMUSG00000050029	Rap2c	X:48357088-48371195	XYuntreated	XY Active TP	OK	43.7222	25.8701	-0.757081	-1.99163	0.00125	0.0288295
ENSMUSG00000020152	Actr2	11:19962306-20012916	XYuntreated	XY Active TP	OK	104.894	62.0188	-0.758153	-1.94614	0.00105	0.0252748
ENSMUSG00000019471	Cdc37	9:20942984-20954350	XYuntreated	XY Active TP	OK	59.5997	35.2369	-0.758219	-2.12272	0.0013	0.0296153
ENSMUSG00000039367	Sec24c	14:21493542-21522234	XYuntreated	XY Active TP	OK	43.2618	25.5043	-0.762353	-1.87239	0.00185	0.0379072
ENSMUSG00000031785	Gpr56	8:97508502-97538090	XYuntreated	XY Active TP	OK	164.532	96.9133	-0.763602	-1.99301	0.0007	0.0188304
ENSMUSG00000015750	Aph1a	3:95697891-95708614	XYuntreated	XY Active TP	OK	40.9157	24.0545	-0.766348	-1.97048	0.0017	0.0360245
ENSMUSG00000038025	Phf2	13:48897118-48966254	XYuntreated	XY Active TP	OK	37.679	22.1514	-0.766367	-2.06289	0.00065	0.0177746
ENSMUSG00000050608	Minos1	4:138657728-138687028	XYuntreated	XY Active TP	OK	376.441	221.163	-0.767316	-1.77611	0.00185	0.0379072
ENSMUSG00000024759	Atl3	19:7568529-7613098	XYuntreated	XY Active TP	OK	12.1989	7.16195	-0.768323	-1.89387	0.00095	0.0237516
ENSMUSG00000024260	Sap130	18:31794024-31882715	XYuntreated	XY Active TP	OK	20.1656	11.8314	-0.769276	-2.00267	0.00065	0.0177746
ENSMUSG00000025024	Smndc1	19:53453703-53465063	XYuntreated	XY Active TP	OK	28.1973	16.53	-0.770471	-2.04804	0.0015	0.0329601
ENSMUSG00000020170	Frs2	10:116507184-116585530	XYuntreated	XY Active TP	OK	12.0802	7.06128	-0.774643	-1.96738	0.0013	0.0296153
ENSMUSG00000021051	Ppp2r5e	12:76551869-76697232	XYuntreated	XY Active TP	OK	21.9689	12.8178	-0.777318	-1.88571	0.00105	0.0252748
ENSMUSG00000002778	Kdelr1	7:53128141-53139101	XYuntreated	XY Active TP	OK	86.3863	50.3998	-0.777385	-1.85457	0.00135	0.0304282
ENSMUSG00000030583	Sipa1l3	7:30105396-30290479	XYuntreated	XY Active TP	OK	10.3943	6.04835	-0.781183	-1.94071	0.00065	0.0177746
ENSMUSG00000078429	Ctdsp2	10:126415772-126437031	XYuntreated	XY Active TP	OK	42.1032	24.4758	-0.782575	-1.9988	0.00035	0.0110076
ENSMUSG00000039067	Psmd7	8:110104280-110112382	XYuntreated	XY Active TP	OK	109.796	63.6936	-0.785601	-2.31949	0.0004	0.0122942
ENSMUSG00000028354	Fmn2	1:176431955-176752848	XYuntreated	XY Active TP	OK	7.30875	4.23126	-0.788536	-1.78741	0.00165	0.035419
ENSMUSG00000051853	Arf3	15:98568051-98593645	XYuntreated	XY Active TP	OK	71.2143	41.2237	-0.788691	-1.9611	0.00085	0.0218387
ENSMUSG00000053907	Mat2a	6:72382792-72389552	XYuntreated	XY Active TP	OK	114.63	66.3252	-0.789351	-1.99432	0.0006	0.016809
ENSMUSG00000048458	6530418L21Rik	3:105507516-105523760	XYuntreated	XY Active TP	OK	141.773	81.8988	-0.791666	-1.76831	0.00185	0.0379072
ENSMUSG00000048814	Lonrf2	1:38850513-38892935	XYuntreated	XY Active TP	OK	19.5008	11.2473	-0.793954	-1.81399	0.00185	0.0379072
ENSMUSG00000037885	Stk35	2:129626252-129658023	XYuntreated	XY Active TP	OK	10.4391	6.00597	-0.797525	-1.89518	0.0013	0.0296153
ENSMUSG00000032741	Tpcn1	5:120984168-121038622	XYuntreated	XY Active TP	OK	11.1767	6.42789	-0.798081	-1.9706	0.00105	0.0252748
ENSMUSG00000039968	Rsbn1l	5:20398845-20457640	XYuntreated	XY Active TP	OK	5.53573	3.17641	-0.801375	-1.82801	0.00245	0.0469063
ENSMUSG00000024493	Lars	18:42362003-42421781	XYuntreated	XY Active TP	OK	60.2309	34.5413	-0.802178	-1.94781	0.0015	0.0329601
ENSMUSG00000026547	Tagln2	1:174430177-174437511	XYuntreated	XY Active TP	OK	424.52	242.678	-0.806786	-1.82447	0.00115	0.0271546
ENSMUSG00000028444	Cntfr	4:41604528-41644121	XYuntreated	XY Active TP	OK	29.7518	16.9999	-0.807449	-1.73181	0.00265	0.0497745
ENSMUSG00000063659	Zfp238	1:179374791-179380891	XYuntreated	XY Active TP	OK	45.2341	25.8242	-0.808684	-1.97236	0.0006	0.016809
ENSMUSG00000030835	Nomo1	7:53289065-53339582	XYuntreated	XY Active TP	OK	47.13	26.8988	-0.809107	-2.20023	0.0005	0.014613
ENSMUSG00000041112	Elmo1	13:20182487-20698397	XYuntreated	XY Active TP	OK	13.4122	7.64864	-0.810267	-1.74459	0.00235	0.0457573
ENSMUSG00000029178	Klf3	5:65194627-65221368	XYuntreated	XY Active TP	OK	80.9575	46.0975	-0.812476	-1.92043	0.00065	0.0177746
ENSMUSG00000021133	4933426M11Rik	12:81891545-81981819	XYuntreated	XY Active TP	OK	31.4565	17.8323	-0.818867	-2.11378	0.0002	0.0069514
ENSMUSG00000041168	Lonp1	17:56753723-56766326	XYuntreated	XY Active TP	OK	65.5498	37.0657	-0.822506	-1.92197	0.00075	0.0198877
ENSMUSG00000024962	Vegfb	19:7056962-7062141	XYuntreated	XY Active TP	OK	65.9821	37.2241	-0.825838	-1.94385	0.00055	0.0155548
ENSMUSG00000026663	Atf6	1:172634587-172797902	XYuntreated	XY Active TP	OK	13.8245	7.79859	-0.825943	-1.88433	0.001	0.02467
ENSMUSG00000075700	2810407C02Rik	3:58380557-58397055	XYuntreated	XY Active TP	OK	100.177	56.502	-0.826176	-2.11226	0.0002	0.0069514
ENSMUSG00000056493	Foxk1	5:142877450-142937968	XYuntreated	XY Active TP	OK	8.88461	5.00697	-0.827371	-1.97454	0.00105	0.0252748
ENSMUSG00000050567	Maml1	11:50049970-50105838	XYuntreated	XY Active TP	OK	12.2467	6.87394	-0.833181	-1.96063	0.0008	0.020842
ENSMUSG00000014907	Naf1	8:69384115-69414463	XYuntreated	XY Active TP	OK	19.8103	11.115	-0.833748	-1.97145	0.00055	0.0155548
ENSMUSG00000020149	Rab1	11:20101434-20126859	XYuntreated	XY Active TP	OK	220.109	122.718	-0.842869	-1.95407	0.0009	0.0227694
ENSMUSG00000031511	Arhgef7	8:11728104-11835219	XYuntreated	XY Active TP	OK	35.6896	19.8971	-0.842946	-2.15371	0.0002	0.0069514
ENSMUSG00000024594	Prrc1	18:57514386-57890719	XYuntreated	XY Active TP	OK	10.5336	5.86989	-0.843594	-2.00013	0.0011	0.0261818
ENSMUSG00000045179	Sox3	X:58144544-58146605	XYuntreated	XY Active TP	OK	63.0196	35.0757	-0.845327	-2.1212	0.00045	0.0135785
ENSMUSG00000037573	Tob1	11:94072767-94076809	XYuntreated	XY Active TP	OK	31.5279	17.5395	-0.846024	-2.22988	0.00065	0.0177746
ENSMUSG00000049670	Morn4	19:42149428-42160860	XYuntreated	XY Active TP	OK	12.7492	7.08918	-0.846721	-1.95164	0.00245	0.0469063
ENSMUSG00000012114	Med15	16:17651300-17723040	XYuntreated	XY Active TP	OK	19.0928	10.5859	-0.850879	-2.12157	0.0005	0.014613
ENSMUSG00000020205	Phlda1	10:110943341-110945705	XYuntreated	XY Active TP	OK	17.3425	9.57257	-0.857331	-1.84815	0.00175	0.0366146
ENSMUSG00000048307	Ankrd46	15:36407422-36426546	XYuntreated	XY Active TP	OK	29.1323	16.0683	-0.8584	-2.28117	0.00035	0.0110076
ENSMUSG00000029684	Wasl	6:24563804-24615009	XYuntreated	XY Active TP	OK	30.5992	16.8701	-0.859025	-2.09458	0.00065	0.0177746
ENSMUSG00000010205	Raver1	9:20878611-20932837	XYuntreated	XY Active TP	OK	44.6903	24.6231	-0.859953	-2.05913	0.00095	0.0237516
ENSMUSG00000031732	Phlpp2	8:112392441-112468571	XYuntreated	XY Active TP	OK	5.56209	3.06183	-0.861234	-1.97147	0.00125	0.0288295
ENSMUSG00000030869	Ndufab1	7:129228916-129245400	XYuntreated	XY Active TP	OK	278.375	153.211	-0.861508	-3.64492	0.0004	0.0122942
ENSMUSG00000021306	Gpr137b	13:13449889-13485891	XYuntreated	XY Active TP	OK	11.7695	6.4761	-0.861855	-1.81687	0.00155	0.0338587
ENSMUSG00000011884	Gltp	5:115119411-115140993	XYuntreated	XY Active TP	OK	39.0447	21.423	-0.86597	-1.85746	0.001	0.02467
ENSMUSG00000022892	App	16:84954684-85173952	XYuntreated	XY Active TP	OK	133.378	73.1678	-0.86624	-2.00011	0.0012	0.0279799
ENSMUSG00000066150	Slc31a1	4:62021760-62069676	XYuntreated	XY Active TP	OK	39.2719	21.5302	-0.867134	-2.07412	0.0005	0.014613
ENSMUSG00000031833	Mast3	8:73302015-73320845	XYuntreated	XY Active TP	OK	7.23615	3.96508	-0.867872	-1.84698	0.0013	0.0296153
ENSMUSG00000031765	Mt1	8:96702988-96704225	XYuntreated	XY Active TP	OK	809.047	442.4	-0.870873	-2.06021	0.00035	0.0110076
ENSMUSG00000032314	Etfa	9:55302314-55360050	XYuntreated	XY Active TP	OK	84.7194	46.2948	-0.871842	-2.23898	0.00105	0.0252748
ENSMUSG00000048154	Mll2	15:98662099-98701614	XYuntreated	XY Active TP	OK	6.37216	3.48089	-0.872325	-2.22956	5e-05	0.00207187
ENSMUSG00000030766	Arhgap17	7:130422663-130513429	XYuntreated	XY Active TP	OK	9.23058	5.02671	-0.876806	-1.87094	0.00175	0.0366146
ENSMUSG00000032440	Tgfbr2	9:115993414-116084383	XYuntreated	XY Active TP	OK	4.35248	2.36818	-0.878059	-1.79714	0.0017	0.0360245
ENSMUSG00000035376	Ptplb	16:35022506-35109261	XYuntreated	XY Active TP	OK	9.18757	4.99365	-0.87959	-1.96385	0.0013	0.0296153
ENSMUSG00000026185	Igfbp5	1:72904505-72921458	XYuntreated	XY Active TP	OK	12.7847	6.94546	-0.880276	-1.8739	0.00105	0.0252748
ENSMUSG00000025178	Pi4k2a	19:42164924-42196708	XYuntreated	XY Active TP	OK	20.8003	11.2631	-0.885009	-2.30766	0.0002	0.0069514
ENSMUSG00000032172	Olfm2	9:20472143-20532673	XYuntreated	XY Active TP	OK	138.221	74.6392	-0.888974	-2.35083	0.00025	0.00839503
ENSMUSG00000034292	Traf3ip1	1:93391244-93425880	XYuntreated	XY Active TP	OK	5.33774	2.87994	-0.890191	-1.8734	0.00255	0.0483849
ENSMUSG00000052419	2610001J05Rik	6:13817734-13821518	XYuntreated	XY Active TP	OK	41.0023	22.0867	-0.892527	-1.9807	0.0008	0.020842
ENSMUSG00000061887	Ssbp3	4:106583305-106722299	XYuntreated	XY Active TP	OK	96.6926	52.0779	-0.892735	-2.06466	0.00235	0.0457573
ENSMUSG00000042390	Gatad2b	3:90145575-90162042	XYuntreated	XY Active TP	OK	25.3544	13.6031	-0.898294	-2.31742	0.00055	0.0155548
ENSMUSG00000040511	Pvr	7:20488926-20512956	XYuntreated	XY Active TP	OK	19.4807	10.4457	-0.899136	-1.84053	0.0025	0.0475575
ENSMUSG00000021248	Tmed10	12:86681563-86715667	XYuntreated	XY Active TP	OK	79.2233	42.4726	-0.899392	-2.47162	0.0001	0.00381436
ENSMUSG00000005667	Mthfd2	6:83255684-83267600	XYuntreated	XY Active TP	OK	79.1957	42.1968	-0.908289	-1.79003	0.0024	0.0466089
ENSMUSG00000029598	Plbd2	5:120926539-120953634	XYuntreated	XY Active TP	OK	16.917	9.01123	-0.908678	-1.80761	0.0017	0.0360245
ENSMUSG00000027276	Jag1	2:136907191-136942380	XYuntreated	XY Active TP	OK	26.7436	14.2114	-0.91215	-1.80992	0.0019	0.0388247
ENSMUSG00000058571	Gpc6	14:117324518-118378751	XYuntreated	XY Active TP	OK	7.09774	3.76483	-0.914777	-1.8714	0.00165	0.035419
ENSMUSG00000020029	Nudt4	10:95009640-95026801	XYuntreated	XY Active TP	OK	234.112	123.835	-0.91878	-1.96874	0.00115	0.0271546
ENSMUSG00000004849	Ap1s1	5:137510862-137522005	XYuntreated	XY Active TP	OK	101.857	53.8644	-0.919138	-1.93534	0.00165	0.035419
ENSMUSG00000028552	Eps15	4:108952872-109060422	XYuntreated	XY Active TP	OK	43.4297	22.959	-0.919626	-2.00354	0.00225	0.0442738
ENSMUSG00000024593	Megf10	18:57292743-57457121	XYuntreated	XY Active TP	OK	6.83849	3.61266	-0.920616	-1.81356	0.00245	0.0469063
ENSMUSG00000034780	B3galt1	2:67942727-67960746	XYuntreated	XY Active TP	OK	5.59771	2.95604	-0.921173	-1.95967	0.00045	0.0135785
ENSMUSG00000036894	Rap2b	3:61166171-61172625	XYuntreated	XY Active TP	OK	41.7765	22.0563	-0.921502	-2.32413	0.00015	0.00545575
ENSMUSG00000022000	Zc3h13	14:75684179-75744233	XYuntreated	XY Active TP	OK	13.5857	7.17265	-0.921515	-1.81351	0.0024	0.0466089
ENSMUSG00000001418	0610031J06Rik	3:88128944-88138426	XYuntreated	XY Active TP	OK	145.642	76.8568	-0.92218	-2.93794	0.0014	0.0313179
ENSMUSG00000050822	Slc29a4	5:143178054-143198443	XYuntreated	XY Active TP	OK	7.57906	3.98724	-0.926627	-2.01441	0.0011	0.0261818
ENSMUSG00000016308	Ube2a	X:34414352-34424210	XYuntreated	XY Active TP	OK	77.3283	40.575	-0.930406	-1.87401	0.00095	0.0237516
ENSMUSG00000055435	Maf	8:118206841-118231694	XYuntreated	XY Active TP	OK	6.70131	3.51134	-0.932421	-1.8473	0.00205	0.0414909
ENSMUSG00000053007	Creb5	6:53523377-53646001	XYuntreated	XY Active TP	OK	13.1995	6.91069	-0.933581	-2.2451	0.00035	0.0110076
ENSMUSG00000030790	Adm	7:117771174-117773331	XYuntreated	XY Active TP	OK	41.7174	21.8251	-0.934663	-2.31451	0.00075	0.0198877
ENSMUSG00000047749	Zc3hav1l	6:38237395-38249259	XYuntreated	XY Active TP	OK	2.84886	1.49025	-0.934834	-1.91078	0.00185	0.0379072
ENSMUSG00000026797	Stxbp1	2:32631305-32703688	XYuntreated	XY Active TP	OK	18.7331	9.79195	-0.935923	-2.13389	0.0002	0.0069514
ENSMUSG00000031513	Leprotl1	8:35198625-35210087	XYuntreated	XY Active TP	OK	27.5653	14.3916	-0.93762	-2.39877	5e-05	0.00207187
ENSMUSG00000051554	Gm9853	8:106875210-106876739	XYuntreated	XY Active TP	OK	26.7036	13.9339	-0.938431	-2.42815	0.00035	0.0110076
ENSMUSG00000022074	Tnfrsf10b	14:70167278-70184210	XYuntreated	XY Active TP	OK	9.06669	4.71567	-0.943111	-2.16131	0.00065	0.0177746
ENSMUSG00000024587	Nars	18:64659318-64676211	XYuntreated	XY Active TP	OK	164.959	85.7472	-0.943945	-2.31751	0.0007	0.0188304
ENSMUSG00000018446	C1qbp	11:70791337-70796528	XYuntreated	XY Active TP	OK	251.344	129.809	-0.95327	-2.26381	0.0001	0.00381436
ENSMUSG00000020108	Ddit4	10:59412422-59414518	XYuntreated	XY Active TP	OK	97.6112	50.3915	-0.953867	-2.61635	0.0001	0.00381436
ENSMUSG00000023883	Phf10	17:15080188-15129820	XYuntreated	XY Active TP	OK	103.142	53.2191	-0.954615	-2.10843	0.00125	0.0288295
ENSMUSG00000046329	Slc25a23	17:57181197-57205341	XYuntreated	XY Active TP	OK	56.9656	29.3736	-0.955571	-2.2215	0.0003	0.00982996
ENSMUSG00000041685	Fcho2	13:99493361-99585404	XYuntreated	XY Active TP	OK	22.2783	11.4554	-0.959616	-2.01277	0.0008	0.020842
ENSMUSG00000000184	Ccnd2	6:127075796-127162429	XYuntreated	XY Active TP	OK	283.356	145.603	-0.960578	-2.29337	0.00015	0.00545575
ENSMUSG00000025277	Abhd6	14:8835415-8889069	XYuntreated	XY Active TP	OK	17.5736	9.0149	-0.963029	-1.95034	0.0009	0.0227694
ENSMUSG00000063019	Manbal	2:157193329-157222499	XYuntreated	XY Active TP	OK	39.2348	20.112	-0.964079	-2.6415	0.00025	0.00839503
ENSMUSG00000028173	Wls	3:159502700-159598797	XYuntreated	XY Active TP	OK	63.9523	32.7265	-0.966536	-2.25343	0.0001	0.00381436
ENSMUSG00000062270	Morf4l1	9:89986508-90009658	XYuntreated	XY Active TP	OK	233.139	119.121	-0.968765	-2.75327	5e-05	0.00207187
ENSMUSG00000030894	Tpp1	7:112893333-112900738	XYuntreated	XY Active TP	OK	36.7563	18.7656	-0.969902	-2.51196	5e-05	0.00207187
ENSMUSG00000034390	4933407C03Rik	8:119780918-119985403	XYuntreated	XY Active TP	OK	22.0697	11.2641	-0.970336	-2.332	0.0001	0.00381436
ENSMUSG00000037400	Atp11b	3:35653055-35755196	XYuntreated	XY Active TP	OK	18.3993	9.39068	-0.970349	-2.04736	0.0013	0.0296153
ENSMUSG00000024855	Pacs1	19:5133687-5273119	XYuntreated	XY Active TP	OK	14.7712	7.52673	-0.972694	-2.29847	5e-05	0.00207187
ENSMUSG00000035735	Dagla	19:10319754-10379367	XYuntreated	XY Active TP	OK	3.65936	1.8646	-0.972726	-1.91045	0.0008	0.020842
ENSMUSG00000067629	Syngap1	17:27094362-27107590	XYuntreated	XY Active TP	OK	7.00017	3.55673	-0.976838	-2.06534	0.0015	0.0329601
ENSMUSG00000029512	Ulk1	5:111213506-111239116	XYuntreated	XY Active TP	OK	10.2525	5.20856	-0.977016	-2.38792	5e-05	0.00207187
ENSMUSG00000027248	Pdia3	2:121218366-121264423	XYuntreated	XY Active TP	OK	276.689	140.433	-0.978382	-1.85398	0.00095	0.0237516
ENSMUSG00000032252	Glce	9:61905054-61918413	XYuntreated	XY Active TP	OK	17.0448	8.64218	-0.979864	-2.23849	0.00025	0.00839503
ENSMUSG00000009555	Cdk9	2:32561303-32568596	XYuntreated	XY Active TP	OK	50.8325	25.7402	-0.981729	-2.55222	0.00125	0.0288295
ENSMUSG00000054871	Tmem158	9:123168175-123169907	XYuntreated	XY Active TP	OK	16.9928	8.58977	-0.984234	-2.22804	0.0008	0.020842
ENSMUSG00000030111	A2m	6:121586190-121629255	XYuntreated	XY Active TP	OK	5.518	2.78868	-0.984565	-2.11975	0.00065	0.0177746
ENSMUSG00000007880	Arid1a	4:133234922-133312684	XYuntreated	XY Active TP	OK	34.2665	17.2976	-0.98623	-2.33387	0.00075	0.0198877
ENSMUSG00000058569	Tmed9	13:55694312-55699027	XYuntreated	XY Active TP	OK	91.899	46.3621	-0.987103	-2.49252	5e-05	0.00207187
ENSMUSG00000040282	BC052040	2:115407451-115604504	XYuntreated	XY Active TP	OK	6.0592	3.05505	-0.98793	-1.88657	0.0014	0.0313179
ENSMUSG00000002844	Adprh	16:38445478-38453573	XYuntreated	XY Active TP	OK	79.8018	40.2325	-0.988061	-2.82273	5e-05	0.00207187
ENSMUSG00000074364	Ehd2	7:16532325-16552916	XYuntreated	XY Active TP	OK	13.2628	6.66747	-0.992176	-2.01069	0.0014	0.0313179
ENSMUSG00000029446	Psph	5:130271433-130293129	XYuntreated	XY Active TP	OK	80.7962	40.5577	-0.994312	-2.11088	0.0005	0.014613
ENSMUSG00000020460	Rps27a	11:29445845-29478367	XYuntreated	XY Active TP	OK	663.927	332.802	-0.996359	-3.75727	5e-05	0.00207187
ENSMUSG00000052488	Cherp	8:74967778-74999132	XYuntreated	XY Active TP	OK	26.6086	13.2876	-1.00182	-2.31474	0.0001	0.00381436
ENSMUSG00000028413	B4galt1	4:40751634-40801038	XYuntreated	XY Active TP	OK	2.60216	1.29912	-1.00217	-1.77698	0.00205	0.0414909
ENSMUSG00000020629	Adi1	12:29360095-29367040	XYuntreated	XY Active TP	OK	14.8153	7.39514	-1.00243	-2.0187	0.0004	0.0122942
ENSMUSG00000034903	Cobll1	2:64926395-65077732	XYuntreated	XY Active TP	OK	14.181	7.0759	-1.00298	-1.9484	0.00215	0.0429884
ENSMUSG00000033423	Eri3	4:117222969-117346902	XYuntreated	XY Active TP	OK	140.328	69.7945	-1.00762	-3.26082	0.00085	0.0218387
ENSMUSG00000039917	Rhbdd2	5:136108487-136122318	XYuntreated	XY Active TP	OK	9.51117	4.72724	-1.00863	-1.93181	0.00215	0.0429884
ENSMUSG00000025795	Rassf3	10:120847405-120913306	XYuntreated	XY Active TP	OK	63.6574	31.5553	-1.01244	-2.75918	5e-05	0.00207187
ENSMUSG00000026687	Aldh9a1	1:169280121-169298661	XYuntreated	XY Active TP	OK	14.9225	7.39638	-1.0126	-2.36685	0.0002	0.0069514
ENSMUSG00000026142	Rhbdd1	1:82313026-82441941	XYuntreated	XY Active TP	OK	12.5848	6.23701	-1.01275	-2.29519	5e-05	0.00207187
ENSMUSG00000047843	Bri3	5:145002558-145207626	XYuntreated	XY Active TP	OK	70.7997	34.9053	-1.0203	-2.9022	0.0005	0.014613
ENSMUSG00000040043	Rbms2	10:127566525-127617353	XYuntreated	XY Active TP	OK	25.9239	12.7736	-1.02111	-1.87775	0.0012	0.0279799
ENSMUSG00000058706	0610030E20Rik	6:72297310-72303152	XYuntreated	XY Active TP	OK	8.58986	4.22851	-1.02248	-2.407	5e-05	0.00207187
ENSMUSG00000001441	Npepps	11:97067155-97144211	XYuntreated	XY Active TP	OK	83.1411	40.927	-1.02251	-2.18043	0.00165	0.035419
ENSMUSG00000027907	S100a11	3:93324409-93330209	XYuntreated	XY Active TP	OK	57.5012	28.3011	-1.02273	-3.36597	0.00095	0.0237516
ENSMUSG00000035632	Cnot3	7:3596891-3629126	XYuntreated	XY Active TP	OK	41.1322	20.2371	-1.02326	-2.14338	0.001	0.02467
ENSMUSG00000051391	Ywhag	5:136384278-136410486	XYuntreated	XY Active TP	OK	87.5729	43.0377	-1.02488	-2.43291	0.0002	0.0069514
ENSMUSG00000051413	Plagl2	2:153053494-153067162	XYuntreated	XY Active TP	OK	5.97937	2.93608	-1.0261	-2.12086	0.00035	0.0110076
ENSMUSG00000093752	RP23-391M18.7.1	2:168006485-168058094	XYuntreated	XY Active TP	OK	38.1233	18.7133	-1.02661	-2.33649	5e-05	0.00207187
ENSMUSG00000020311	Erlec1	11:30829783-30854335	XYuntreated	XY Active TP	OK	21.8059	10.6987	-1.02729	-2.13613	0.0012	0.0279799
ENSMUSG00000037415	Ranbp10	8:108292207-108351250	XYuntreated	XY Active TP	OK	7.71615	3.78434	-1.02784	-2.39951	5e-05	0.00207187
ENSMUSG00000020042	Btbd11	10:84849558-85123037	XYuntreated	XY Active TP	OK	6.76212	3.30362	-1.03343	-1.81283	0.00245	0.0469063
ENSMUSG00000036450	Hif1an	19:44637339-44650764	XYuntreated	XY Active TP	OK	10.3905	5.06871	-1.03557	-2.11059	0.00055	0.0155548
ENSMUSG00000015749	Anp32e	3:95733168-95751313	XYuntreated	XY Active TP	OK	350.185	170.592	-1.03756	-2.11846	0.00085	0.0218387
ENSMUSG00000023977	Ubr2	17:47065240-47147481	XYuntreated	XY Active TP	OK	18.0438	8.7849	-1.03841	-2.56305	5e-05	0.00207187
ENSMUSG00000041164	Zmiz2	11:6289076-6306165	XYuntreated	XY Active TP	OK	29.5918	14.4023	-1.0389	-2.56455	5e-05	0.00207187
ENSMUSG00000059208	Hnrnpm	17:33783177-33855615	XYuntreated	XY Active TP	OK	215.931	105.034	-1.03972	-2.57265	0.00025	0.00839503
ENSMUSG00000031337	Mtm1	X:68463941-68568866	XYuntreated	XY Active TP	OK	11.4973	5.58928	-1.04056	-2.09109	0.00025	0.00839503
ENSMUSG00000021982	Cdadc1	14:60179732-60216673	XYuntreated	XY Active TP	OK	8.66592	4.21241	-1.04071	-1.89755	0.00145	0.0322425
ENSMUSG00000056216	Cebpg	7:35831440-35841522	XYuntreated	XY Active TP	OK	38.2419	18.5646	-1.0426	-1.65062	0.0026	0.0490832
ENSMUSG00000007836	Hnrnpa0	13:58227239-58229917	XYuntreated	XY Active TP	OK	134.049	64.9704	-1.04491	-2.92584	5e-05	0.00207187
ENSMUSG00000079477	Rab7	6:87930415-87995264	XYuntreated	XY Active TP	OK	285.175	138.21	-1.04498	-2.38622	5e-05	0.00207187
ENSMUSG00000037098	Rab11fip3	17:26125980-26206354	XYuntreated	XY Active TP	OK	15.7483	7.616	-1.04809	-2.41536	5e-05	0.00207187
ENSMUSG00000019179	Mdh2	5:136254349-136266268	XYuntreated	XY Active TP	OK	387.426	187.226	-1.04914	-2.66724	5e-05	0.00207187
ENSMUSG00000011256	Adam19	11:45868003-45960845	XYuntreated	XY Active TP	OK	44.3157	21.4073	-1.04971	-2.25785	0.0006	0.016809
ENSMUSG00000045287	Rtn4rl1	11:75007284-75081271	XYuntreated	XY Active TP	OK	3.80769	1.83632	-1.0521	-2.06048	0.0009	0.0227694
ENSMUSG00000046079	Lrrc8d	5:106128987-106261455	XYuntreated	XY Active TP	OK	16.0346	7.7303	-1.05259	-2.24954	0.0007	0.0188304
ENSMUSG00000020849	Ywhae	11:75546370-75579347	XYuntreated	XY Active TP	OK	1163.71	559.216	-1.05725	-1.76908	0.0021	0.0422728
ENSMUSG00000037907	Ankrd13b	11:77283986-77303180	XYuntreated	XY Active TP	OK	22.7588	10.9227	-1.0591	-2.09403	0.00015	0.00545575
ENSMUSG00000020211	Sf3a2	10:80258844-80267669	XYuntreated	XY Active TP	OK	70.449	33.7419	-1.06204	-2.07337	0.00145	0.0322425
ENSMUSG00000048503	Tmem136	9:42916735-42924653	XYuntreated	XY Active TP	OK	5.99448	2.87094	-1.06211	-2.26321	0.0003	0.00982996
ENSMUSG00000071856	Mcc	18:44584714-44971836	XYuntreated	XY Active TP	OK	8.95088	4.28249	-1.06358	-2.52174	5e-05	0.00207187
ENSMUSG00000038375	Trp53inp2	2:155206794-155215586	XYuntreated	XY Active TP	OK	77.8738	37.2018	-1.06577	-2.3741	0.0001	0.00381436
ENSMUSG00000033365	Ipo13	4:117567090-117587604	XYuntreated	XY Active TP	OK	36.2452	17.3044	-1.06665	-2.23258	0.0002	0.0069514
ENSMUSG00000049086	Bmyc	2:25561369-25565236	XYuntreated	XY Active TP	OK	23.8367	11.3258	-1.07357	-2.03615	0.00045	0.0135785
ENSMUSG00000020612	Prkar1a	11:109510718-109530970	XYuntreated	XY Active TP	OK	197.729	93.7823	-1.07614	-2.54219	5e-05	0.00207187
ENSMUSG00000036391	Sec24a	11:51505764-51577136	XYuntreated	XY Active TP	OK	17.8122	8.44694	-1.07636	-2.22558	0.0001	0.00381436
ENSMUSG00000077450	Rab11b	17:33882894-33898815	XYuntreated	XY Active TP	OK	54.0425	25.5286	-1.08198	-2.73275	5e-05	0.00207187
ENSMUSG00000041219	Arhgap11a	2:113670172-113688818	XYuntreated	XY Active TP	OK	26.3685	12.4412	-1.08369	-2.57644	5e-05	0.00207187
ENSMUSG00000027997	Casp6	3:129604342-129617021	XYuntreated	XY Active TP	OK	11.1836	5.27304	-1.08468	-1.78443	0.0023	0.0450788
ENSMUSG00000041132	N4bp2l1	5:151374217-151397100	XYuntreated	XY Active TP	OK	5.87605	2.76861	-1.08568	-1.9597	0.00245	0.0469063
ENSMUSG00000021266	Wars	12:110098239-110132384	XYuntreated	XY Active TP	OK	99.2966	46.7742	-1.08603	-2.28891	0.0003	0.00982996
ENSMUSG00000034300	Fam53c	18:34918559-34933414	XYuntreated	XY Active TP	OK	17.5325	8.25748	-1.08626	-2.58206	5e-05	0.00207187
ENSMUSG00000059714	Flot1	17:35960174-35969736	XYuntreated	XY Active TP	OK	95.4879	44.9431	-1.08722	-2.35901	0.00045	0.0135785
ENSMUSG00000022698	Naa50	16:44139942-44163479	XYuntreated	XY Active TP	OK	95.9415	45.1377	-1.08782	-2.70018	5e-05	0.00207187
ENSMUSG00000057522	Spop	11:95275393-95354720	XYuntreated	XY Active TP	OK	22.3087	10.491	-1.08846	-2.20281	0.00055	0.0155548
ENSMUSG00000036810	Tmem188	8:90642667-90659009	XYuntreated	XY Active TP	OK	33.1657	15.5905	-1.08902	-2.23393	0.00025	0.00839503
ENSMUSG00000041000	Trim62	4:128560823-128588572	XYuntreated	XY Active TP	OK	27.7888	13.0501	-1.09044	-2.71611	5e-05	0.00207187
ENSMUSG00000056429	Tgoln1	6:72558425-72566994	XYuntreated	XY Active TP	OK	19.4524	9.10332	-1.09548	-2.68521	5e-05	0.00207187
ENSMUSG00000020780	Srp68	11:116106479-116135531	XYuntreated	XY Active TP	OK	55.2488	25.8222	-1.09733	-2.73655	5e-05	0.00207187
ENSMUSG00000032011	Thy1	9:43851466-43856662	XYuntreated	XY Active TP	OK	13.1005	6.12042	-1.09792	-2.24756	0.0005	0.014613
ENSMUSG00000041740	Rnf10	5:115685844-115722907	XYuntreated	XY Active TP	OK	132.244	61.758	-1.0985	-2.39634	0.001	0.02467
ENSMUSG00000075590	Nrbp2	15:75916024-75920443	XYuntreated	XY Active TP	OK	4.70811	2.19097	-1.10358	-2.04724	0.0015	0.0329601
ENSMUSG00000064043	Trerf1	17:47277890-47496407	XYuntreated	XY Active TP	OK	3.98584	1.8543	-1.10401	-2.16153	0.00015	0.00545575
ENSMUSG00000021972	Hmbox1	14:65430437-65568707	XYuntreated	XY Active TP	OK	36.7268	17.0742	-1.10502	-2.34879	0.0002	0.0069514
ENSMUSG00000020570	Sypl	12:33638755-33663915	XYuntreated	XY Active TP	OK	31.4426	14.6114	-1.10563	-2.24534	0.00035	0.0110076
ENSMUSG00000007594	Hapln4	8:72607427-72614761	XYuntreated	XY Active TP	OK	5.0366	2.33735	-1.10757	-2.19867	0.00035	0.0110076
ENSMUSG00000032036	Kirrel3	9:34293710-34844301	XYuntreated	XY Active TP	OK	8.90584	4.12947	-1.10879	-2.26206	5e-05	0.00207187
ENSMUSG00000049804	Armcx4	X:131221057-131231296	XYuntreated	XY Active TP	OK	15.5056	7.18274	-1.11018	-2.65121	5e-05	0.00207187
ENSMUSG00000073639	Rab18	18:6765197-6790320	XYuntreated	XY Active TP	OK	66.0187	30.5079	-1.11369	-3.11909	5e-05	0.00207187
ENSMUSG00000027304	Rtf1	2:119500803-119561143	XYuntreated	XY Active TP	OK	18.838	8.67791	-1.11823	-2.45202	0.00015	0.00545575
ENSMUSG00000028893	Sesn2	4:132047946-132066416	XYuntreated	XY Active TP	OK	77.6391	35.7107	-1.12043	-2.67489	0.0001	0.00381436
ENSMUSG00000003378	Grik5	7:25794871-25857388	XYuntreated	XY Active TP	OK	18.7686	8.63019	-1.12086	-2.8397	5e-05	0.00207187
ENSMUSG00000027570	Col9a3	2:180332494-180377413	XYuntreated	XY Active TP	OK	17.2284	7.91124	-1.12281	-2.33285	0.00035	0.0110076
ENSMUSG00000000567	Sox9	11:112643537-112649074	XYuntreated	XY Active TP	OK	77.2486	35.433	-1.12442	-1.80429	0.0014	0.0313179
ENSMUSG00000056076	Eif3b	5:140895258-140919314	XYuntreated	XY Active TP	OK	121.77	55.804	-1.12572	-2.92725	5e-05	0.00207187
ENSMUSG00000020402	Vdac1	11:52174361-52202899	XYuntreated	XY Active TP	OK	376.183	171.509	-1.13315	-2.74565	5e-05	0.00207187
ENSMUSG00000073617	Hdac4	1:93825361-93827753	XYuntreated	XY Active TP	OK	12.7629	5.81348	-1.13448	-2.49241	0.0003	0.00982996
ENSMUSG00000063382	Bcl9l	9:44307218-44318471	XYuntreated	XY Active TP	OK	10.3187	4.67598	-1.14192	-2.76737	5e-05	0.00207187
ENSMUSG00000024140	Epas1	17:87153246-87232750	XYuntreated	XY Active TP	OK	2.5803	1.16717	-1.14453	-2.17979	0.00055	0.0155548
ENSMUSG00000049556	Lingo1	9:56466281-56533060	XYuntreated	XY Active TP	OK	11.772	5.32396	-1.14479	-2.35484	0.0001	0.00381436
ENSMUSG00000039633	Lonrf1	8:37279117-37312570	XYuntreated	XY Active TP	OK	7.09885	3.20489	-1.14731	-2.48334	5e-05	0.00207187
ENSMUSG00000041935	AW549877	15:3932035-3945752	XYuntreated	XY Active TP	OK	25.846	11.6306	-1.15202	-2.89191	5e-05	0.00207187
ENSMUSG00000028069	Gpatch4	3:87847029-87859915	XYuntreated	XY Active TP	OK	23.8889	10.7348	-1.15405	-2.48388	5e-05	0.00207187
ENSMUSG00000002608	Ccdc97	7:26496124-26504107	XYuntreated	XY Active TP	OK	18.7202	8.38094	-1.15941	-1.76194	0.0021	0.0422728
ENSMUSG00000078441	Scamp4	10:80065624-80078528	XYuntreated	XY Active TP	OK	33.3959	14.9439	-1.16011	-2.65515	5e-05	0.00207187
ENSMUSG00000038387	Rras	7:52273347-52277016	XYuntreated	XY Active TP	OK	14.434	6.45255	-1.16153	-1.94941	0.00055	0.0155548
ENSMUSG00000041028	Ghitm	14:37934003-37948452	XYuntreated	XY Active TP	OK	192.855	86.1784	-1.16212	-2.52826	0.0001	0.00381436
ENSMUSG00000017721	Pigt	2:164323019-164333801	XYuntreated	XY Active TP	OK	68.6521	30.6703	-1.16246	-2.79849	5e-05	0.00207187
ENSMUSG00000037513	Samd4b	7:29184567-29208857	XYuntreated	XY Active TP	OK	42.6241	19.0318	-1.16326	-3.13099	5e-05	0.00207187
ENSMUSG00000050148	Ubqln2	X:149932774-149936080	XYuntreated	XY Active TP	OK	55.16	24.5327	-1.16891	-3.19073	5e-05	0.00207187
ENSMUSG00000038508	Gdf15	8:73153291-73156355	XYuntreated	XY Active TP	OK	40.4867	18.0038	-1.16915	-2.32131	0.00015	0.00545575
ENSMUSG00000027313	Chac1	2:119176964-119180117	XYuntreated	XY Active TP	OK	23.6785	10.5025	-1.17285	-2.25518	0.00075	0.0198877
ENSMUSG00000066043	Phactr4	4:131911837-131978404	XYuntreated	XY Active TP	OK	17.5439	7.76881	-1.1752	-2.15251	0.0007	0.0188304
ENSMUSG00000046139	Patl1	19:11986888-12019586	XYuntreated	XY Active TP	OK	18.0707	7.97826	-1.17951	-2.92769	5e-05	0.00207187
ENSMUSG00000071074	Yipf3	17:46385028-46389486	XYuntreated	XY Active TP	OK	58.5579	25.797	-1.18266	-2.46118	0.0001	0.00381436
ENSMUSG00000037266	D4Wsu53e	4:134479506-134483586	XYuntreated	XY Active TP	OK	81.3383	35.7633	-1.18546	-2.42765	5e-05	0.00207187
ENSMUSG00000022463	Srebf2	15:81977695-82035806	XYuntreated	XY Active TP	OK	92.4063	40.4577	-1.19158	-2.93699	5e-05	0.00207187
ENSMUSG00000002250	Ppard	17:28369698-28438414	XYuntreated	XY Active TP	OK	16.1352	7.05207	-1.1941	-2.16667	0.00035	0.0110076
ENSMUSG00000035891	Cerk	15:85969557-86017582	XYuntreated	XY Active TP	OK	34.5456	15.0975	-1.19419	-2.45284	5e-05	0.00207187
ENSMUSG00000038954	Supt3h	17:44632935-45256239	XYuntreated	XY Active TP	OK	14.8026	6.46901	-1.19423	-2.4766	0.0001	0.00381436
ENSMUSG00000028745	Capzb	4:138748813-138847733	XYuntreated	XY Active TP	OK	214.387	93.6905	-1.19424	-3.44404	5e-05	0.00207187
ENSMUSG00000024050	Wiz	17:32490999-32526384	XYuntreated	XY Active TP	OK	28.1194	12.2827	-1.19494	-2.8199	5e-05	0.00207187
ENSMUSG00000060126	Tpt1	14:76244899-76248332	XYuntreated	XY Active TP	OK	1746.9	761.909	-1.1971	-3.66218	5e-05	0.00207187
ENSMUSG00000049823	Zbtb12	17:34993318-35035210	XYuntreated	XY Active TP	OK	23.4055	10.2052	-1.19754	-2.31666	0.0001	0.00381436
ENSMUSG00000048047	Zbtb33	X:35542969-35605616	XYuntreated	XY Active TP	OK	16.0635	7.00319	-1.19771	-2.3767	0.00035	0.0110076
ENSMUSG00000028800	Hdac1	4:129193347-129219957	XYuntreated	XY Active TP	OK	40.1477	17.4383	-1.20306	-2.98776	5e-05	0.00207187
ENSMUSG00000001521	Tulp3	6:128271157-128305869	XYuntreated	XY Active TP	OK	29.4907	12.7943	-1.20475	-2.42343	0.0005	0.014613
ENSMUSG00000022890	Atp5j	16:84828110-84864024	XYuntreated	XY Active TP	OK	526.353	227.342	-1.21117	-3.59682	0.0004	0.0122942
ENSMUSG00000071054	Safb	17:56724404-56745717	XYuntreated	XY Active TP	OK	49.4313	21.2303	-1.2193	-3.10033	5e-05	0.00207187
ENSMUSG00000025140	Pycr1	11:120497025-120505083	XYuntreated	XY Active TP	OK	11.7673	5.05124	-1.22007	-1.8465	0.0012	0.0279799
ENSMUSG00000028433	Ubap2	4:41141345-41222177	XYuntreated	XY Active TP	OK	51.8034	22.1992	-1.22254	-1.99142	0.00095	0.0237516
ENSMUSG00000052928	Ctif	18:75590877-75857350	XYuntreated	XY Active TP	OK	21.2166	9.07556	-1.22514	-2.88712	5e-05	0.00207187
ENSMUSG00000019132	BC005537	13:24893525-24905882	XYuntreated	XY Active TP	OK	75.5975	32.3031	-1.22667	-2.18449	0.00035	0.0110076
ENSMUSG00000026003	Acadl	1:66877412-66909851	XYuntreated	XY Active TP	OK	287.319	122.364	-1.23148	-3.08609	5e-05	0.00207187
ENSMUSG00000036693	Nop14	5:34981180-35002797	XYuntreated	XY Active TP	OK	40.8459	17.364	-1.23409	-2.89671	0.0002	0.0069514
ENSMUSG00000020650	Bcap29	12:32280218-32319462	XYuntreated	XY Active TP	OK	12.4717	5.28037	-1.23994	-2.79185	5e-05	0.00207187
ENSMUSG00000054027	Nt5dc3	10:86241749-86301134	XYuntreated	XY Active TP	OK	9.35017	3.95614	-1.2409	-2.83802	5e-05	0.00207187
ENSMUSG00000024924	Vldlr	19:27290973-27328721	XYuntreated	XY Active TP	OK	27.8066	11.6942	-1.24964	-1.89496	0.0022	0.0436945
ENSMUSG00000054423	Cadps	14:13205076-13655593	XYuntreated	XY Active TP	OK	4.80127	1.99829	-1.26465	-2.39827	0.00015	0.00545575
ENSMUSG00000044894	Uqcrq	11:53241423-53244333	XYuntreated	XY Active TP	OK	641.631	266.817	-1.26589	-3.03484	5e-05	0.00207187
ENSMUSG00000071855	Ccdc112	18:46441804-46471582	XYuntreated	XY Active TP	OK	2.32963	0.968218	-1.2667	-2.17639	0.0006	0.016809
ENSMUSG00000046027	Stard5	7:90780468-90894236	XYuntreated	XY Active TP	OK	10.0894	4.18861	-1.2683	-2.25042	0.00195	0.0396829
ENSMUSG00000031431	Tsc22d3	X:137074066-137135198	XYuntreated	XY Active TP	OK	23.7993	9.85914	-1.27139	-2.52108	0.00015	0.00545575
ENSMUSG00000029924	Slc37a3	6:39284768-39327706	XYuntreated	XY Active TP	OK	19.6462	8.13103	-1.27274	-2.94141	5e-05	0.00207187
ENSMUSG00000018239	Zcchc10	11:53138180-53146803	XYuntreated	XY Active TP	OK	8.47282	3.5052	-1.27335	-2.08816	0.00025	0.00839503
ENSMUSG00000049791	Fzd4	7:96552875-96558620	XYuntreated	XY Active TP	OK	3.78761	1.56406	-1.27599	-2.40475	0.0002	0.0069514
ENSMUSG00000025351	Cd63	10:128345974-128349872	XYuntreated	XY Active TP	OK	411.418	169.451	-1.27974	-3.01653	5e-05	0.00207187
ENSMUSG00000025582	Nptx1	11:119400032-119409067	XYuntreated	XY Active TP	OK	90.1659	37.0973	-1.28127	-3.21504	5e-05	0.00207187
ENSMUSG00000046865	Fbl	7:28954764-28964288	XYuntreated	XY Active TP	OK	78.5804	32.2169	-1.28635	-3.77322	5e-05	0.00207187
ENSMUSG00000032097	Ddx6	9:44412974-44448814	XYuntreated	XY Active TP	OK	70.4594	28.8763	-1.28691	-3.32496	5e-05	0.00207187
ENSMUSG00000039103	Nexn	3:151899949-151929284	XYuntreated	XY Active TP	OK	4.62575	1.89525	-1.2873	-2.45596	0.00015	0.00545575
ENSMUSG00000024664	Fads3	19:10116037-10134161	XYuntreated	XY Active TP	OK	6.20726	2.53457	-1.29221	-2.04271	0.00065	0.0177746
ENSMUSG00000063142	Kcnma1	14:24117982-24622526	XYuntreated	XY Active TP	OK	1.85806	0.758389	-1.29279	-1.84191	0.00225	0.0442738
ENSMUSG00000056211	R3hdm1	1:129999882-130134312	XYuntreated	XY Active TP	OK	26.6995	10.8907	-1.29372	-3.19154	5e-05	0.00207187
ENSMUSG00000010307	Tmem86a	7:54306009-54310146	XYuntreated	XY Active TP	OK	2.04777	0.833744	-1.29638	-2.07798	0.00185	0.0379072
ENSMUSG00000068154	Insm1	2:146047656-146050752	XYuntreated	XY Active TP	OK	4.27499	1.73409	-1.30175	-2.50086	0.00015	0.00545575
ENSMUSG00000029062	Cdk11b	4:154975524-155024047	XYuntreated	XY Active TP	OK	53.4557	21.6428	-1.30446	-2.31868	0.0003	0.00982996
ENSMUSG00000036882	Arhgap33	7:31307244-31320079	XYuntreated	XY Active TP	OK	11.8098	4.77058	-1.30775	-2.90388	5e-05	0.00207187
ENSMUSG00000014498	Ankrd52	10:127814170-127848548	XYuntreated	XY Active TP	OK	14.7842	5.95873	-1.31097	-2.0325	0.0009	0.0227694
ENSMUSG00000041912	Tdrkh	3:94217217-94236555	XYuntreated	XY Active TP	OK	28.3876	11.4157	-1.31424	-3.11041	5e-05	0.00207187
ENSMUSG00000052414	Atf7	15:102364007-102455881	XYuntreated	XY Active TP	OK	14.4238	5.79755	-1.31493	-2.54517	5e-05	0.00207187
ENSMUSG00000061589	Dot1l	10:80217950-80258206	XYuntreated	XY Active TP	OK	20.4058	8.17925	-1.31894	-2.85947	5e-05	0.00207187
ENSMUSG00000027244	Atg13	2:91514774-91550733	XYuntreated	XY Active TP	OK	8.23364	3.29759	-1.32012	-2.29922	0.00025	0.00839503
ENSMUSG00000022283	Pabpc1	15:36525415-36538728	XYuntreated	XY Active TP	OK	478.588	191.603	-1.32067	-3.08512	5e-05	0.00207187
ENSMUSG00000090886	Gm17427	1:64076020-64168856	XYuntreated	XY Active TP	OK	13.3788	5.33501	-1.32639	-2.04926	0.00225	0.0442738
ENSMUSG00000063273	Naa15	3:51219937-51279907	XYuntreated	XY Active TP	OK	32.4873	12.9522	-1.32667	-3.48975	5e-05	0.00207187
ENSMUSG00000032293	Ireb2	9:54711561-54760341	XYuntreated	XY Active TP	OK	32.0165	12.7534	-1.32794	-3.53451	5e-05	0.00207187
ENSMUSG00000074405	Zfp865	7:4971977-4984740	XYuntreated	XY Active TP	OK	11.1163	4.39295	-1.33941	-2.51803	0.0001	0.00381436
ENSMUSG00000041313	Slc7a1	5:149138985-149211480	XYuntreated	XY Active TP	OK	51.3117	20.2238	-1.34324	-2.92214	5e-05	0.00207187
ENSMUSG00000000555	Itga5	15:103174719-103197194	XYuntreated	XY Active TP	OK	21.0519	8.2879	-1.34487	-3.38028	5e-05	0.00207187
ENSMUSG00000026965	Anapc2	2:25127997-25141435	XYuntreated	XY Active TP	OK	72.1381	28.398	-1.34497	-2.89601	5e-05	0.00207187
ENSMUSG00000014195	Dnajc7	11:100436217-100565585	XYuntreated	XY Active TP	OK	242.738	95.3769	-1.34769	-1.92627	0.0017	0.0360245
ENSMUSG00000028854	Slc9a1	4:132925620-132979617	XYuntreated	XY Active TP	OK	10.055	3.94815	-1.34867	-2.38132	0.0001	0.00381436
ENSMUSG00000042423	Fbrs	7:134628734-134635027	XYuntreated	XY Active TP	OK	18.2876	7.14115	-1.35664	-3.26959	5e-05	0.00207187
ENSMUSG00000028184	Lphn2	3:148478549-148652280	XYuntreated	XY Active TP	OK	55.0685	21.4445	-1.36062	-2.99147	5e-05	0.00207187
ENSMUSG00000040618	Pck2	14:56159102-56168854	XYuntreated	XY Active TP	OK	41.5125	16.0814	-1.36816	-2.66601	5e-05	0.00207187
ENSMUSG00000021258	Ccnk	12:109424579-109441569	XYuntreated	XY Active TP	OK	46.2477	17.8021	-1.37733	-2.88076	5e-05	0.00207187
ENSMUSG00000021003	Galc	12:99440513-99497669	XYuntreated	XY Active TP	OK	24.1112	9.27309	-1.37858	-3.16971	5e-05	0.00207187
ENSMUSG00000093470	RP23-164N15.3.1	11:23636851-23640357	XYuntreated	XY Active TP	OK	1.37756	0.528872	-1.38112	-2.19865	0.00055	0.0155548
ENSMUSG00000064370	mt-Cytb	MT:14144-15288	XYuntreated	XY Active TP	OK	3880.97	1485.83	-1.38515	-3.27109	5e-05	0.00207187
ENSMUSG00000045671	Spred2	11:19824377-19924029	XYuntreated	XY Active TP	OK	41.8732	15.9312	-1.39417	-3.43392	5e-05	0.00207187
ENSMUSG00000014837	4931428F04Rik	8:107800346-107813428	XYuntreated	XY Active TP	OK	7.79547	2.95958	-1.39724	-2.55466	5e-05	0.00207187
ENSMUSG00000036985	Zdhhc9	X:45525145-45562055	XYuntreated	XY Active TP	OK	20.3907	7.73683	-1.3981	-3.0043	5e-05	0.00207187
ENSMUSG00000018326	Ywhab	2:163820695-163844324	XYuntreated	XY Active TP	OK	156.717	59.1843	-1.40487	-3.54712	5e-05	0.00207187
ENSMUSG00000020180	Snrpd3	10:74980786-74998185	XYuntreated	XY Active TP	OK	233.467	88.0601	-1.40666	-5.20477	5e-05	0.00207187
ENSMUSG00000027737	Slc7a11	3:50168857-50247535	XYuntreated	XY Active TP	OK	12.8228	4.83529	-1.40704	-2.78764	5e-05	0.00207187
ENSMUSG00000074578	1500012F01Rik	2:166861292-166891362	XYuntreated	XY Active TP	OK	141.41	53.1428	-1.41193	-2.80918	0.0012	0.0279799
ENSMUSG00000075033	Fam55c	16:55840065-55895392	XYuntreated	XY Active TP	OK	1.40833	0.528329	-1.41448	-2.45886	5e-05	0.00207187
ENSMUSG00000093445	Lrch4.1	5:138070348-138084130	XYuntreated	XY Active TP	OK	14.4116	5.40191	-1.41569	-2.64595	0.00145	0.0322425
ENSMUSG00000020362	Cnot6	11:49485004-49526225	XYuntreated	XY Active TP	OK	92.7675	34.6578	-1.42044	-3.19712	5e-05	0.00207187
ENSMUSG00000033491	Prss35	9:86636433-86650680	XYuntreated	XY Active TP	OK	0.982332	0.366552	-1.42219	-2.03369	0.0015	0.0329601
ENSMUSG00000005917	Otx1	11:21894766-21902900	XYuntreated	XY Active TP	OK	9.01725	3.35807	-1.42505	-2.20385	0.00045	0.0135785
ENSMUSG00000029657	Hsph1	5:150416861-150438951	XYuntreated	XY Active TP	OK	63.7025	23.6616	-1.4288	-2.82228	5e-05	0.00207187
ENSMUSG00000039377	Hlx	1:186551018-186556498	XYuntreated	XY Active TP	OK	8.88655	3.29194	-1.43268	-2.31227	0.0001	0.00381436
ENSMUSG00000028010	Gar1	3:129527829-129534314	XYuntreated	XY Active TP	OK	100.237	37.0949	-1.43412	-3.99917	5e-05	0.00207187
ENSMUSG00000060681	Slc9a6	X:53862933-53917407	XYuntreated	XY Active TP	OK	13.0352	4.82267	-1.43451	-2.36335	5e-05	0.00207187
ENSMUSG00000024002	Brd4	17:32333218-32421667	XYuntreated	XY Active TP	OK	33.5067	12.3751	-1.43701	-3.21551	5e-05	0.00207187
ENSMUSG00000018678	Sp2	11:96768739-96844273	XYuntreated	XY Active TP	OK	11.4934	4.23312	-1.44101	-2.0564	0.0015	0.0329601
ENSMUSG00000028868	Wasf2	4:132686419-132755671	XYuntreated	XY Active TP	OK	71.78	26.4141	-1.44228	-2.83107	0.0003	0.00982996
ENSMUSG00000015476	Prrt1	17:34766477-34770071	XYuntreated	XY Active TP	OK	2.0316	0.747023	-1.44339	-1.79281	0.0018	0.0373456
ENSMUSG00000040605	Bace2	16:97578334-97660619	XYuntreated	XY Active TP	OK	2.78968	1.02093	-1.45021	-2.37599	5e-05	0.00207187
ENSMUSG00000022983	Scaf4	16:90229201-90284670	XYuntreated	XY Active TP	OK	18.2809	6.67594	-1.45329	-3.4201	5e-05	0.00207187
ENSMUSG00000036501	Fam13b	18:34569076-34666477	XYuntreated	XY Active TP	OK	13.1779	4.80915	-1.45427	-2.90019	5e-05	0.00207187
ENSMUSG00000048965	Mrgpre	7:150964269-150970405	XYuntreated	XY Active TP	OK	0.859558	0.313375	-1.45571	-2.05574	0.00075	0.0198877
ENSMUSG00000069806	Cacng7	7:3333054-3367810	XYuntreated	XY Active TP	OK	38.7745	14.1063	-1.45876	-3.87109	5e-05	0.00207187
ENSMUSG00000002346	Slc25a42	8:72708238-72736204	XYuntreated	XY Active TP	OK	2.78923	1.01258	-1.46183	-2.22311	5e-05	0.00207187
ENSMUSG00000004098	Col5a3	9:20574493-20619511	XYuntreated	XY Active TP	OK	1.45789	0.529197	-1.462	-2.33074	0.0001	0.00381436
ENSMUSG00000019831	Wasf1	10:40603280-40658376	XYuntreated	XY Active TP	OK	29.2246	10.5953	-1.46376	-3.48447	5e-05	0.00207187
ENSMUSG00000027674	Pex5l	3:32848552-33042169	XYuntreated	XY Active TP	OK	1.816	0.653569	-1.47436	-1.82483	0.0018	0.0373456
ENSMUSG00000054693	Adam10	9:70526803-70628036	XYuntreated	XY Active TP	OK	64.894	23.3091	-1.47719	-3.61876	5e-05	0.00207187
ENSMUSG00000032890	Rims3	4:120527420-120569184	XYuntreated	XY Active TP	OK	4.42633	1.58341	-1.48308	-1.95926	0.00025	0.00839503
ENSMUSG00000058966	Fam57b	7:133960398-133973733	XYuntreated	XY Active TP	OK	2.38191	0.851728	-1.48365	-2.18714	0.00035	0.0110076
ENSMUSG00000028982	Slc25a33	4:149118144-149148386	XYuntreated	XY Active TP	OK	12.1697	4.35	-1.4842	-2.90514	5e-05	0.00207187
ENSMUSG00000020564	Atxn7l1	12:33832557-34079625	XYuntreated	XY Active TP	OK	5.59117	1.9966	-1.4856	-2.17421	0.00215	0.0429884
ENSMUSG00000030805	Stx4a	7:134947413-134992533	XYuntreated	XY Active TP	OK	57.5704	20.5531	-1.48597	-2.44186	5e-05	0.00207187
ENSMUSG00000020950	Foxg1	12:50483679-50508333	XYuntreated	XY Active TP	OK	27.025	9.60694	-1.49215	-3.49219	5e-05	0.00207187
ENSMUSG00000041729	Coro2b	9:62267298-62384851	XYuntreated	XY Active TP	OK	71.8747	25.4448	-1.49811	-2.32345	0.00105	0.0252748
ENSMUSG00000022095	Fam160b2	14:70983102-70999642	XYuntreated	XY Active TP	OK	4.00297	1.41483	-1.50044	-2.93455	5e-05	0.00207187
ENSMUSG00000025404	R3hdm2	10:126817382-126936440	XYuntreated	XY Active TP	OK	83.9683	29.5424	-1.50706	-2.93744	0.0001	0.00381436
ENSMUSG00000024661	Fth1	19:10057192-10059582	XYuntreated	XY Active TP	OK	832.618	291.823	-1.51256	-5.01831	5e-05	0.00207187
ENSMUSG00000036057	Ptpn23	9:110287592-110310714	XYuntreated	XY Active TP	OK	21.882	7.61246	-1.52331	-3.90824	5e-05	0.00207187
ENSMUSG00000019803	Nr2e1	10:42281768-42303438	XYuntreated	XY Active TP	OK	14.734	5.10875	-1.52811	-2.54914	5e-05	0.00207187
ENSMUSG00000043059	Zfp513	5:31501353-31504676	XYuntreated	XY Active TP	OK	32.4331	11.2017	-1.53376	-2.87554	0.00015	0.00545575
ENSMUSG00000006412	Pfdn2	1:173275800-173290929	XYuntreated	XY Active TP	OK	99.7925	34.4365	-1.53499	-4.52275	5e-05	0.00207187
ENSMUSG00000076435	Acsf2	11:94418415-94463185	XYuntreated	XY Active TP	OK	8.52662	2.94224	-1.53506	-2.79432	0.00055	0.0155548
ENSMUSG00000022844	Pdia5	16:35397398-35490959	XYuntreated	XY Active TP	OK	11.8627	4.08205	-1.53907	-2.9611	5e-05	0.00207187
ENSMUSG00000005413	Hmox1	8:77617489-77624495	XYuntreated	XY Active TP	OK	81.158	27.8242	-1.54439	-2.47083	5e-05	0.00207187
ENSMUSG00000023019	Gpd1	15:99545973-99555436	XYuntreated	XY Active TP	OK	9.12293	3.11173	-1.55178	-2.08623	0.0005	0.014613
ENSMUSG00000029311	Hsd17b11	5:104418780-104450938	XYuntreated	XY Active TP	OK	6.94952	2.36175	-1.55706	-2.6816	5e-05	0.00207187
ENSMUSG00000052429	Prmt1	7:52231358-52241862	XYuntreated	XY Active TP	OK	280.256	95.1814	-1.558	-3.96814	5e-05	0.00207187
ENSMUSG00000032308	Ulk3	9:57437258-57444040	XYuntreated	XY Active TP	OK	2.80904	0.952599	-1.56014	-2.6999	0.0001	0.00381436
ENSMUSG00000038648	Creb3l2	6:37277254-37392146	XYuntreated	XY Active TP	OK	9.34256	3.15999	-1.5639	-2.30699	0.00065	0.0177746
ENSMUSG00000070934	Rraga	4:86221576-86223185	XYuntreated	XY Active TP	OK	61.464	20.7765	-1.56479	-4.3073	5e-05	0.00207187
ENSMUSG00000053684	BC048403	10:121176992-121189934	XYuntreated	XY Active TP	OK	3.52701	1.18839	-1.56944	-1.95469	0.00075	0.0198877
ENSMUSG00000047963	Stbd1	5:93032076-93035605	XYuntreated	XY Active TP	OK	0.702632	0.236445	-1.57127	-1.75187	0.00245	0.0469063
ENSMUSG00000027663	Zmat3	3:32233717-32264600	XYuntreated	XY Active TP	OK	55.4263	18.5622	-1.5782	-2.10785	0.0007	0.0188304
ENSMUSG00000049643	2310022A10Rik	7:28338313-28367113	XYuntreated	XY Active TP	OK	8.71628	2.91197	-1.58172	-3.0455	5e-05	0.00207187
ENSMUSG00000086290	Snhg12	4:131864592-131866939	XYuntreated	XY Active TP	OK	114.438	38.1066	-1.58645	-4.67875	5e-05	0.00207187
ENSMUSG00000040524	Zfp609	9:65539390-65675371	XYuntreated	XY Active TP	OK	17.6679	5.8641	-1.59115	-2.5017	0.00045	0.0135785
ENSMUSG00000039474	Wfs1	5:37357342-37380221	XYuntreated	XY Active TP	OK	6.74146	2.2315	-1.59504	-2.22848	0.00025	0.00839503
ENSMUSG00000035478	Mbd3	10:79855283-79862295	XYuntreated	XY Active TP	OK	210.586	69.5603	-1.59808	-3.42177	5e-05	0.00207187
ENSMUSG00000026389	Steap3	1:122087333-122169282	XYuntreated	XY Active TP	OK	0.789873	0.260901	-1.59812	-1.7082	0.00135	0.0304282
ENSMUSG00000023951	Vegfa	17:46153941-46169326	XYuntreated	XY Active TP	OK	14.9362	22.363	-1.61385	0.867953	5e-05	0.00207187
ENSMUSG00000038957	Edc3	9:57556346-57613667	XYuntreated	XY Active TP	OK	7.87875	2.54965	-1.62767	-2.06583	0.00135	0.0304282
ENSMUSG00000071584	Atf7	15:102359066-102359456	XYuntreated	XY Active TP	OK	26.537	8.58086	-1.62881	-5.17737	5e-05	0.00207187
ENSMUSG00000042699	Dhx9	1:155302887-155334790	XYuntreated	XY Active TP	OK	95.9609	30.9458	-1.6327	-4.37248	5e-05	0.00207187
ENSMUSG00000015488	5930434B04Rik	2:26865445-26876609	XYuntreated	XY Active TP	OK	24.1	7.73436	-1.63968	-2.74392	0.0002	0.0069514
ENSMUSG00000032418	Me1	9:86474969-86593867	XYuntreated	XY Active TP	OK	56.3093	18.0543	-1.64103	-4.23894	5e-05	0.00207187
ENSMUSG00000015478	Rnf5	17:34738035-34740635	XYuntreated	XY Active TP	OK	59.2287	18.9682	-1.64272	-3.27269	5e-05	0.00207187
ENSMUSG00000029166	Mapre3	5:31117013-31168479	XYuntreated	XY Active TP	OK	14.922	4.76936	-1.64557	-3.22559	5e-05	0.00207187
ENSMUSG00000031627	Irf2	8:47825098-47932812	XYuntreated	XY Active TP	OK	13.1638	4.19547	-1.64967	-3.71791	5e-05	0.00207187
ENSMUSG00000054509	Parp4	14:57194455-57278631	XYuntreated	XY Active TP	OK	1.64466	0.524098	-1.64988	-2.16673	0.0003	0.00982996
ENSMUSG00000026566	Mpzl1	1:167522311-167564672	XYuntreated	XY Active TP	OK	54.7912	17.3814	-1.6564	-3.9646	5e-05	0.00207187
ENSMUSG00000039824	Myl6b	10:127931212-127935741	XYuntreated	XY Active TP	OK	6.5445	2.06962	-1.66092	-3.13116	5e-05	0.00207187
ENSMUSG00000083811	Gm13071	4:148874741-148875117	XYuntreated	XY Active TP	OK	7.77168	2.45381	-1.6632	-4.36848	0.00165	0.035419
ENSMUSG00000026234	Ncl	1:88241293-88256030	XYuntreated	XY Active TP	OK	123.347	38.9403	-1.66338	-4.03969	5e-05	0.00207187
ENSMUSG00000074182	Znhit6	3:145239171-145268209	XYuntreated	XY Active TP	OK	10.2405	3.19723	-1.6794	-3.65053	5e-05	0.00207187
ENSMUSG00000010095	Slc3a2	19:8781371-8797859	XYuntreated	XY Active TP	OK	218.352	67.8216	-1.68684	-3.29215	5e-05	0.00207187
ENSMUSG00000057060	Slc35f3	8:128822457-128919382	XYuntreated	XY Active TP	OK	1.33182	0.412609	-1.69055	-2.18575	0.0011	0.0261818
ENSMUSG00000027560	Dok5	2:170557306-170705269	XYuntreated	XY Active TP	OK	3.48412	1.07602	-1.69509	-2.60092	0.0002	0.0069514
ENSMUSG00000023067	Cdkn1a	17:29227923-29237667	XYuntreated	XY Active TP	OK	325.05	99.6284	-1.70603	-4.07239	5e-05	0.00207187
ENSMUSG00000046574	Prr12	7:52283076-52308251	XYuntreated	XY Active TP	OK	14.3287	4.39099	-1.70629	-4.22561	5e-05	0.00207187
ENSMUSG00000049922	Slc35c1	2:92292920-92300695	XYuntreated	XY Active TP	OK	7.74074	2.36476	-1.71078	-3.27304	5e-05	0.00207187
ENSMUSG00000028708	Mknk1	4:115511802-115551855	XYuntreated	XY Active TP	OK	35.4497	10.8288	-1.7109	-3.31519	5e-05	0.00207187
ENSMUSG00000022744	Cldn25	16:58728022-58734364	XYuntreated	XY Active TP	OK	116.957	35.5235	-1.71913	-4.07503	5e-05	0.00207187
ENSMUSG00000032637	Atxn2l	7:133635223-133646816	XYuntreated	XY Active TP	OK	85.8468	25.8325	-1.73258	-4.27643	5e-05	0.00207187
ENSMUSG00000059327	Eda	X:97170944-97596101	XYuntreated	XY Active TP	OK	4.59786	1.37676	-1.73969	-2.48248	0.00015	0.00545575
ENSMUSG00000045211	Nudt18	14:70977653-70982378	XYuntreated	XY Active TP	OK	2.25555	0.675117	-1.74027	-2.96953	5e-05	0.00207187
ENSMUSG00000026836	Acvr1	2:58241054-58419568	XYuntreated	XY Active TP	OK	11.7188	3.49195	-1.74672	-2.97854	5e-05	0.00207187
ENSMUSG00000053293	Pom121	5:135845822-135870416	XYuntreated	XY Active TP	OK	30.4086	8.90827	-1.77126	-4.16981	5e-05	0.00207187
ENSMUSG00000047658	Gal3st3	19:5298330-5308738	XYuntreated	XY Active TP	OK	7.18924	2.08056	-1.78886	-3.55088	5e-05	0.00207187
ENSMUSG00000074930	Gm13981	2:116881301-116881748	XYuntreated	XY Active TP	OK	8.50739	2.45796	-1.79126	-4.2421	0.0005	0.014613
ENSMUSG00000063558	Aox1	1:58086774-58163257	XYuntreated	XY Active TP	OK	1.01062	0.291788	-1.79225	-2.56343	5e-05	0.00207187
ENSMUSG00000020475	Pgam2	11:5701642-5703736	XYuntreated	XY Active TP	OK	2.67306	0.771721	-1.79234	-2.74204	0.0007	0.0188304
ENSMUSG00000031026	Trim66	7:116592519-116651648	XYuntreated	XY Active TP	OK	5.07619	1.46496	-1.79288	-2.21714	0.0004	0.0122942
ENSMUSG00000018559	Ctdnep1	11:69781723-69804103	XYuntreated	XY Active TP	OK	170.005	48.7353	-1.80254	-2.64009	5e-05	0.00207187
ENSMUSG00000055593	Tead1	7:119756981-120050321	XYuntreated	XY Active TP	OK	13.0158	3.72712	-1.80414	-1.79536	0.00245	0.0469063
ENSMUSG00000033880	Lgals3bp	11:118254064-118263406	XYuntreated	XY Active TP	OK	4.66627	1.3316	-1.80911	-2.43131	5e-05	0.00207187
ENSMUSG00000075415	Fnbp1	2:30881725-30997528	XYuntreated	XY Active TP	OK	89.0516	25.3095	-1.81496	-2.6284	5e-05	0.00207187
ENSMUSG00000020130	Tbc1d15	10:114634932-114688549	XYuntreated	XY Active TP	OK	18.405	5.18213	-1.82848	-4.44459	5e-05	0.00207187
ENSMUSG00000034258	Mfsd7c	12:87087488-87154535	XYuntreated	XY Active TP	OK	0.596119	0.167444	-1.83192	-2.22962	0.00075	0.0198877
ENSMUSG00000038604	Fam65a	8:108129128-108146094	XYuntreated	XY Active TP	OK	19.9202	5.58904	-1.83356	-4.27265	5e-05	0.00207187
ENSMUSG00000026083	Eif5b	1:38054854-38186507	XYuntreated	XY Active TP	OK	14.7163	4.12175	-1.83609	-3.41703	5e-05	0.00207187
ENSMUSG00000050017	Pitpnb	5:111759782-111817379	XYuntreated	XY Active TP	OK	50.7901	14.218	-1.83683	-4.54813	5e-05	0.00207187
ENSMUSG00000056306	6030405A18Rik	3:54700989-54719809	XYuntreated	XY Active TP	OK	3.08933	0.86467	-1.83707	-2.84814	5e-05	0.00207187
ENSMUSG00000090378	Gm10925	1:24620813-24621627	XYuntreated	XY Active TP	OK	236.199	65.9737	-1.84004	-6.05599	5e-05	0.00207187
ENSMUSG00000041329	Atp1b2	11:69413237-69419444	XYuntreated	XY Active TP	OK	162.64	45.4169	-1.84038	-3.71284	5e-05	0.00207187
ENSMUSG00000025477	Inpp5a	7:146575007-146768696	XYuntreated	XY Active TP	OK	13.7868	3.82802	-1.84861	-3.52798	5e-05	0.00207187
ENSMUSG00000032487	Ptgs2	1:151947253-151955140	XYuntreated	XY Active TP	OK	0.585442	0.162552	-1.84863	-2.17503	0.00085	0.0218387
ENSMUSG00000003032	Klf4	4:55540012-55545347	XYuntreated	XY Active TP	OK	16.0048	4.36657	-1.87393	-2.61176	5e-05	0.00207187
ENSMUSG00000031734	Irx3	8:94322423-94331438	XYuntreated	XY Active TP	OK	1.34474	0.366652	-1.87484	-2.2193	0.0017	0.0360245
ENSMUSG00000059923	Grb2	11:115505358-115569911	XYuntreated	XY Active TP	OK	62.277	16.9753	-1.87526	-4.3903	5e-05	0.00207187
ENSMUSG00000028488	Sh3gl2	4:84851029-85429031	XYuntreated	XY Active TP	OK	10.5906	2.885	-1.87614	-2.74407	0.0001	0.00381436
ENSMUSG00000021831	Ero1l	14:45902878-45938237	XYuntreated	XY Active TP	OK	42.1137	11.4219	-1.88249	-4.08101	5e-05	0.00207187
ENSMUSG00000064345	mt-Nd2	MT:3913-5016	XYuntreated	XY Active TP	OK	1422.24	383.273	-1.89172	-4.81326	5e-05	0.00207187
ENSMUSG00000020256	Aldh1l2	10:82950194-82996885	XYuntreated	XY Active TP	OK	46.6607	12.5405	-1.89562	-2.09082	0.00045	0.0135785
ENSMUSG00000049090	Zadh2	18:84257549-84266906	XYuntreated	XY Active TP	OK	20.9711	5.58521	-1.90872	-4.60989	5e-05	0.00207187
ENSMUSG00000066568	Lsm14a	7:35129664-35179798	XYuntreated	XY Active TP	OK	111.381	29.5233	-1.91558	-4.63642	5e-05	0.00207187
ENSMUSG00000018476	Kdm6b	11:69212009-69227177	XYuntreated	XY Active TP	OK	20.845	5.51716	-1.91771	-3.37384	5e-05	0.00207187
ENSMUSG00000026483	Fam129a	1:153418315-153569069	XYuntreated	XY Active TP	OK	0.998654	0.264154	-1.91861	-1.82105	0.00175	0.0366146
ENSMUSG00000062785	Kcnc3	7:51846033-51860124	XYuntreated	XY Active TP	OK	4.08069	1.0787	-1.91952	-3.4364	5e-05	0.00207187
ENSMUSG00000020091	Eif4ebp2	10:60895244-60915417	XYuntreated	XY Active TP	OK	72.7074	19.1873	-1.92195	-4.65818	5e-05	0.00207187
ENSMUSG00000072494	Ppp1r3e	14:55491517-55496387	XYuntreated	XY Active TP	OK	5.80486	1.53139	-1.92242	-2.58667	5e-05	0.00207187
ENSMUSG00000071659	Hnrnpul2	19:8893890-8908632	XYuntreated	XY Active TP	OK	61.3598	16.1093	-1.9294	-5.11845	5e-05	0.00207187
ENSMUSG00000015652	Steap1	5:5736316-5749326	XYuntreated	XY Active TP	OK	1.27395	0.334245	-1.93033	-1.97953	0.0003	0.00982996
ENSMUSG00000081244	Gm13529	2:33507908-33508318	XYuntreated	XY Active TP	OK	3.16052	0.823023	-1.94116	-1.82836	0.00195	0.0396829
ENSMUSG00000063065	Mapk3	7:133903114-133909333	XYuntreated	XY Active TP	OK	87.6908	22.771	-1.94522	-4.14366	5e-05	0.00207187
ENSMUSG00000026674	Ddr2	1:171899539-172040632	XYuntreated	XY Active TP	OK	13.7694	3.5751	-1.94541	-3.06802	5e-05	0.00207187
ENSMUSG00000003233	Dvl3	16:20511205-20532593	XYuntreated	XY Active TP	OK	43.8246	11.2538	-1.96133	-4.6519	5e-05	0.00207187
ENSMUSG00000001143	Lman2l	1:36473732-36502116	XYuntreated	XY Active TP	OK	17.6237	4.49887	-1.96988	-3.07831	5e-05	0.00207187
ENSMUSG00000079311	Gm3222	17:14846072-14847062	XYuntreated	XY Active TP	OK	0.915488	0.233113	-1.97351	-2.5674	0.0023	0.0450788
ENSMUSG00000001123	Lgals9	11:78776475-78798448	XYuntreated	XY Active TP	OK	0.472402	0.120094	-1.97585	-1.53178	0.002	0.0406448
ENSMUSG00000026193	Fn1	1:71632093-71709417	XYuntreated	XY Active TP	OK	4.28113	1.07354	-1.99562	-3.96821	5e-05	0.00207187
ENSMUSG00000013846	St3gal1	15:66934436-66945922	XYuntreated	XY Active TP	OK	1.97194	0.493125	-1.99959	-3.27098	5e-05	0.00207187
ENSMUSG00000020894	Vamp2	11:68901991-68905886	XYuntreated	XY Active TP	OK	34.7857	8.68084	-2.00259	-4.08254	5e-05	0.00207187
ENSMUSG00000074607	Tox2	2:163028860-163149906	XYuntreated	XY Active TP	OK	1.76467	0.440354	-2.00266	-1.80851	0.00065	0.0177746
ENSMUSG00000070808	Gltscr1	7:16556610-16584844	XYuntreated	XY Active TP	OK	4.75753	1.16133	-2.03443	-4.09291	5e-05	0.00207187
ENSMUSG00000034522	Zfp395	14:65977512-66017767	XYuntreated	XY Active TP	OK	3.7421	0.903109	-2.05088	-3.01708	5e-05	0.00207187
ENSMUSG00000038331	Satb2	1:56850829-57035494	XYuntreated	XY Active TP	OK	2.90824	0.700529	-2.05363	-2.71546	0.00015	0.00545575
ENSMUSG00000028268	Gbp3	3:142223015-142236173	XYuntreated	XY Active TP	OK	20.8614	5.02427	-2.05385	-3.3373	5e-05	0.00207187
ENSMUSG00000000753	Serpinf1	11:75223270-75236203	XYuntreated	XY Active TP	OK	3.54098	0.851373	-2.05629	-2.42963	5e-05	0.00207187
ENSMUSG00000006906	Stambp	6:83493199-83522498	XYuntreated	XY Active TP	OK	8.46375	2.03278	-2.05784	-4.10221	5e-05	0.00207187
ENSMUSG00000043223	Gm4835	18:16146863-16148219	XYuntreated	XY Active TP	OK	4.85052	1.15644	-2.06845	-2.97743	5e-05	0.00207187
ENSMUSG00000046607	Hrk	5:118619772-118639487	XYuntreated	XY Active TP	OK	1.34274	0.31974	-2.07021	-2.85419	5e-05	0.00207187
ENSMUSG00000029298	Gbp9	5:105507412-105539311	XYuntreated	XY Active TP	OK	0.797624	0.189076	-2.07674	-2.59777	0.0001	0.00381436
ENSMUSG00000085795	Zfp703	8:28087807-28091933	XYuntreated	XY Active TP	OK	9.39047	2.22236	-2.0791	-4.11232	5e-05	0.00207187
ENSMUSG00000058056	Palld	8:63992042-64401631	XYuntreated	XY Active TP	OK	12.7947	3.02568	-2.08021	-4.08388	5e-05	0.00207187
ENSMUSG00000032849	Abcc4	14:118881913-119105441	XYuntreated	XY Active TP	OK	17.6552	4.17333	-2.08082	-4.09781	5e-05	0.00207187
ENSMUSG00000043165	Lor	3:91884196-91887064	XYuntreated	XY Active TP	OK	2.20076	0.519043	-2.08408	-3.19902	5e-05	0.00207187
ENSMUSG00000054808	Actn4	7:29666674-29747359	XYuntreated	XY Active TP	OK	87.6195	20.579	-2.09008	-4.24919	5e-05	0.00207187
ENSMUSG00000019899	Lama2	10:26701093-27336748	XYuntreated	XY Active TP	OK	0.777977	0.182334	-2.09315	-2.72665	5e-05	0.00207187
ENSMUSG00000049504	2810046L04Rik	3:53267587-53285677	XYuntreated	XY Active TP	OK	12.58	2.93603	-2.0992	-4.15192	5e-05	0.00207187
ENSMUSG00000045382	Cxcr4	1:130484775-130488870	XYuntreated	XY Active TP	OK	14.492	3.31354	-2.12881	-3.08296	5e-05	0.00207187
ENSMUSG00000035692	Isg15	4:155573532-155574927	XYuntreated	XY Active TP	OK	1.57721	0.3561	-2.14702	-2.93122	0.00095	0.0237516
ENSMUSG00000032578	Cish	9:107194765-107205115	XYuntreated	XY Active TP	OK	3.47717	0.776768	-2.16236	-2.63499	0.0013	0.0296153
ENSMUSG00000060989	Gm11847	4:12159926-12165171	XYuntreated	XY Active TP	OK	0.75523	0.1681	-2.16759	-1.97393	0.00265	0.0497745
ENSMUSG00000004980	Hnrnpa2b1	6:51410432-51419893	XYuntreated	XY Active TP	OK	663.233	147.349	-2.17028	-4.56312	5e-05	0.00207187
ENSMUSG00000043259	Fam13c	10:69903415-70118713	XYuntreated	XY Active TP	OK	23.606	5.18861	-2.18573	-2.95744	5e-05	0.00207187
ENSMUSG00000031938	4931406C07Rik	9:15087782-15106000	XYuntreated	XY Active TP	OK	10.2302	2.23726	-2.19302	-4.52852	5e-05	0.00207187
ENSMUSG00000041779	Tram2	1:20986376-21069310	XYuntreated	XY Active TP	OK	2.01742	0.436099	-2.20979	-3.78724	5e-05	0.00207187
ENSMUSG00000071567	A830039N20Rik	14:24111512-24112865	XYuntreated	XY Active TP	OK	1.00943	0.217824	-2.2123	-2.32113	0.0001	0.00381436
ENSMUSG00000051695	Pcbp1	6:86474492-86476165	XYuntreated	XY Active TP	OK	216.751	46.4575	-2.22205	-6.40553	5e-05	0.00207187
ENSMUSG00000030411	Nova2	7:19510697-19551031	XYuntreated	XY Active TP	OK	10.3812	2.20256	-2.23672	-4.49996	5e-05	0.00207187
ENSMUSG00000041301	Cftr	6:18120686-18272768	XYuntreated	XY Active TP	OK	0.265845	0.0563871	-2.23715	-1.65138	0.0004	0.0122942
ENSMUSG00000022052	Ppp2r2a	14:67633510-67691272	XYuntreated	XY Active TP	OK	67.8305	14.1148	-2.26473	-5.48481	5e-05	0.00207187
ENSMUSG00000047293	Gpr15	16:58717547-58718837	XYuntreated	XY Active TP	OK	0.744933	0.154796	-2.26674	-2.58197	0.00105	0.0252748
ENSMUSG00000029478	Ncor2	5:125497522-125659589	XYuntreated	XY Active TP	OK	66.6273	13.7398	-2.27775	-3.6509	5e-05	0.00207187
ENSMUSG00000038384	Setd1b	5:123497381-123700140	XYuntreated	XY Active TP	OK	6.0229	1.24176	-2.27808	-1.85483	0.00265	0.0497745
ENSMUSG00000040264	Gbp5	3:142159863-142185308	XYuntreated	XY Active TP	OK	0.627204	0.129075	-2.28073	-2.21065	0.00055	0.0155548
ENSMUSG00000033763	Mtss1l	8:113245375-113265300	XYuntreated	XY Active TP	OK	496.605	101.705	-2.28771	-3.49462	5e-05	0.00207187
ENSMUSG00000026220	Slc16a14	1:84902472-84931700	XYuntreated	XY Active TP	OK	0.996269	0.201119	-2.30848	-2.89481	5e-05	0.00207187
ENSMUSG00000025427	Rnf165	18:77694851-77952749	XYuntreated	XY Active TP	OK	3.53572	0.710285	-2.31554	-2.57067	0.00115	0.0271546
ENSMUSG00000009731	Kcnd1	X:7399414-7415406	XYuntreated	XY Active TP	OK	0.348801	0.0698608	-2.31985	-1.67734	0.0014	0.0313179
ENSMUSG00000030722	Nfatc2ip	7:133526367-133540251	XYuntreated	XY Active TP	OK	9.35598	1.86444	-2.32715	-2.19726	0.0002	0.0069514
ENSMUSG00000062393	Dgkk	X:6356431-6525489	XYuntreated	XY Active TP	OK	15.298	3.03407	-2.33402	-5.42217	5e-05	0.00207187
ENSMUSG00000031297	Slc7a3	X:98274548-98281359	XYuntreated	XY Active TP	OK	27.7621	5.46316	-2.34531	-3.59526	5e-05	0.00207187
ENSMUSG00000025409	Mbd6	10:126719011-126726737	XYuntreated	XY Active TP	OK	17.1491	3.3688	-2.34783	-4.05666	5e-05	0.00207187
ENSMUSG00000028270	Gbp2	3:142283565-142300972	XYuntreated	XY Active TP	OK	6.78894	1.32289	-2.3595	-3.4908	5e-05	0.00207187
ENSMUSG00000026361	Cdc73	1:145445926-145550023	XYuntreated	XY Active TP	OK	21.6114	4.18248	-2.36937	-2.03337	0.00035	0.0110076
ENSMUSG00000023045	Soat2	15:101980956-101993905	XYuntreated	XY Active TP	OK	0.410376	0.0792786	-2.37194	-1.83235	0.00135	0.0304282
ENSMUSG00000025212	Sfxn3	19:45122090-45130873	XYuntreated	XY Active TP	OK	17.7713	3.40502	-2.38382	-4.85449	5e-05	0.00207187
ENSMUSG00000064367	mt-Nd5	MT:11741-14070	XYuntreated	XY Active TP	OK	706.271	134.391	-2.39378	-5.48604	5e-05	0.00207187
ENSMUSG00000027947	Il6ra	3:89673245-89717084	XYuntreated	XY Active TP	OK	0.69113	0.130463	-2.40531	-2.83068	5e-05	0.00207187
ENSMUSG00000019301	Hsd17b1	11:100939724-100941841	XYuntreated	XY Active TP	OK	2.55886	0.477621	-2.42156	-3.1691	5e-05	0.00207187
ENSMUSG00000004951	Hspb1	5:136363788-136365433	XYuntreated	XY Active TP	OK	1.84457	0.344077	-2.42248	-2.46149	0.0003	0.00982996
ENSMUSG00000067578	Cbln4	2:171861732-171868966	XYuntreated	XY Active TP	OK	0.838279	0.153607	-2.44819	-2.81334	5e-05	0.00207187
ENSMUSG00000000568	Hnrnpd	5:100387444-100407957	XYuntreated	XY Active TP	OK	450.195	82.3233	-2.45118	-7.56285	5e-05	0.00207187
ENSMUSG00000031245	Hmgn5	X:106199872-106208743	XYuntreated	XY Active TP	OK	30.7537	5.55716	-2.46834	-5.10378	5e-05	0.00207187
ENSMUSG00000029561	Oasl2	5:115346942-115362243	XYuntreated	XY Active TP	OK	1.21787	0.219757	-2.47038	-1.98942	5e-05	0.00207187
ENSMUSG00000021186	Fbln5	12:102984774-103057265	XYuntreated	XY Active TP	OK	1.54005	0.27256	-2.49833	-3.43021	5e-05	0.00207187
ENSMUSG00000026204	Ptprn	1:75243615-75260783	XYuntreated	XY Active TP	OK	2.18108	0.38484	-2.50271	-3.35095	5e-05	0.00207187
ENSMUSG00000030827	Fgf21	7:52869276-52870860	XYuntreated	XY Active TP	OK	1.35106	0.236461	-2.51442	-2.80702	0.0009	0.0227694
ENSMUSG00000032289	Thsd4	9:59814737-60369853	XYuntreated	XY Active TP	OK	0.255753	0.0446724	-2.51729	-1.10095	0.00145	0.0322425
ENSMUSG00000005198	Polr2a	11:69547498-69572139	XYuntreated	XY Active TP	OK	42.407	7.40046	-2.51861	-5.43506	5e-05	0.00207187
ENSMUSG00000072941	Sod3	5:52755184-52762644	XYuntreated	XY Active TP	OK	1.20245	0.208219	-2.52981	-3.29097	0.0001	0.00381436
ENSMUSG00000027349	Fam98b	2:117075474-117097276	XYuntreated	XY Active TP	OK	43.0241	7.44665	-2.53048	-5.29921	5e-05	0.00207187
ENSMUSG00000020483	Dynll2	11:87793026-87801035	XYuntreated	XY Active TP	OK	62.093	10.5652	-2.55511	-5.23588	5e-05	0.00207187
ENSMUSG00000016349	Eef1a2	2:180882357-180891719	XYuntreated	XY Active TP	OK	1.68099	0.286015	-2.55515	-2.67598	5e-05	0.00207187
ENSMUSG00000022388	Ttll8	15:88720209-88784848	XYuntreated	XY Active TP	OK	0.428229	0.0716427	-2.57949	-1.52271	0.00055	0.0155548
ENSMUSG00000030107	Usp18	6:121195923-121220934	XYuntreated	XY Active TP	OK	1.09178	0.176062	-2.63253	-3.08407	5e-05	0.00207187
ENSMUSG00000028179	Cth	3:157557211-157588041	XYuntreated	XY Active TP	OK	28.271	4.37243	-2.69282	-4.49871	5e-05	0.00207187
ENSMUSG00000056851	Pcbp2	15:102285956-102347495	XYuntreated	XY Active TP	OK	164.421	25.4121	-2.6938	-5.39284	5e-05	0.00207187
ENSMUSG00000093077	Mir5105	5:147042805-147114450	XYuntreated	XY Active TP	OK	732244	113078	-2.69501	-1139.91	5e-05	0.00207187
ENSMUSG00000048078	Odz4	7:103319753-104095544	XYuntreated	XY Active TP	OK	2.85554	0.439278	-2.70056	-1.95865	5e-05	0.00207187
ENSMUSG00000028919	Arhgef19	4:140795489-140813479	XYuntreated	XY Active TP	OK	2.41775	0.371232	-2.70327	-2.7618	0.0001	0.00381436
ENSMUSG00000033170	Card10	15:78605567-78633472	XYuntreated	XY Active TP	OK	0.845868	0.125787	-2.74945	-1.66452	0.00015	0.00545575
ENSMUSG00000069939	Gm12070	11:26686626-26687816	XYuntreated	XY Active TP	OK	1.03207	0.152008	-2.76333	-3.17946	0.00135	0.0304282
ENSMUSG00000027230	Creb3l1	2:91822484-91864659	XYuntreated	XY Active TP	OK	6.12696	0.893135	-2.77822	-4.68922	5e-05	0.00207187
ENSMUSG00000020788	Atp2a3	11:72774670-72806546	XYuntreated	XY Active TP	OK	0.859211	0.12443	-2.78768	-1.95338	5e-05	0.00207187
ENSMUSG00000081094	Rpl19-ps11	8:19492905-19493623	XYuntreated	XY Active TP	OK	1.36009	0.192369	-2.82175	-3.70866	0.00115	0.0271546
ENSMUSG00000032966	Fkbp1a	2:151368218-151387428	XYuntreated	XY Active TP	OK	503.092	70.7734	-2.82954	-3.91716	5e-05	0.00207187
ENSMUSG00000064363	mt-Nd4	MT:9876-11544	XYuntreated	XY Active TP	OK	1653	231.963	-2.83312	-6.23218	5e-05	0.00207187
ENSMUSG00000027386	Fbln7	2:128688716-128722770	XYuntreated	XY Active TP	OK	11.3658	1.58997	-2.83764	-4.55818	5e-05	0.00207187
ENSMUSG00000059005	Hnrnpa3	2:75497300-75507464	XYuntreated	XY Active TP	OK	539.03	74.4895	-2.85526	-6.11399	5e-05	0.00207187
ENSMUSG00000028845	Tekt2	4:125999364-126002932	XYuntreated	XY Active TP	OK	0.762705	0.103632	-2.87965	-1.50972	0.00105	0.0252748
ENSMUSG00000028333	Anp32b	4:46463773-46485529	XYuntreated	XY Active TP	OK	224.375	30.4128	-2.88316	-6.91587	5e-05	0.00207187
ENSMUSG00000036169	Sostdc1	12:37040755-37045039	XYuntreated	XY Active TP	OK	1.71124	0.231281	-2.88732	-3.49139	0.0001	0.00381436
ENSMUSG00000020178	Adora2a	10:74779687-74797533	XYuntreated	XY Active TP	OK	1.32975	0.177744	-2.90328	-3.65228	5e-05	0.00207187
ENSMUSG00000052131	Akr1b7	6:34362333-34395436	XYuntreated	XY Active TP	OK	2.26706	0.285933	-2.98707	-3.81298	5e-05	0.00207187
ENSMUSG00000071719	Tmem28	X:97016359-97044129	XYuntreated	XY Active TP	OK	2.32019	0.291718	-2.9916	-4.2678	5e-05	0.00207187
ENSMUSG00000072692	Gm13826	5:115552930-115560277	XYuntreated	XY Active TP	OK	2.15391	0.264482	-3.02572	-3.1052	0.00015	0.00545575
ENSMUSG00000016356	Col20a1	2:180721239-180752245	XYuntreated	XY Active TP	OK	0.949476	0.115049	-3.04488	-1.46875	0.0005	0.014613
ENSMUSG00000048960	Prex2	1:10983545-11293763	XYuntreated	XY Active TP	OK	0.312364	0.0377608	-3.04827	-3.68578	5e-05	0.00207187
ENSMUSG00000092034	Gm17370	7:19510697-19551031	XYuntreated	XY Active TP	OK	9.04246	1.00205	-3.17376	-3.17641	5e-05	0.00207187
ENSMUSG00000064368	mt-Nd6	MT:11741-14070	XYuntreated	XY Active TP	OK	994.7	109.074	-3.18895	-2.93437	5e-05	0.00207187
ENSMUSG00000020680	Taf15	11:83286587-83320245	XYuntreated	XY Active TP	OK	126.571	13.8716	-3.18974	-7.13385	5e-05	0.00207187
ENSMUSG00000031119	Gpc4	X:49406197-49518429	XYuntreated	XY Active TP	OK	15.3224	1.67672	-3.19193	-6.2762	5e-05	0.00207187
ENSMUSG00000039518	Cdsn	17:35689072-35694125	XYuntreated	XY Active TP	OK	0.283787	0.0310312	-3.19302	-2.68391	0.00105	0.0252748
ENSMUSG00000056018	1700008F21Rik	8:131591033-131707632	XYuntreated	XY Active TP	OK	1.36227	0.141229	-3.2699	-2.17503	5e-05	0.00207187
ENSMUSG00000090546	Cdr1	X:58436420-58438733	XYuntreated	XY Active TP	OK	1.49613	0.150734	-3.31115	-4.22049	5e-05	0.00207187
ENSMUSG00000083993	Gm14398	2:180951431-180952504	XYuntreated	XY Active TP	OK	0.800192	0.080607	-3.31137	-3.44351	0.0022	0.0436945
ENSMUSG00000083705	Gm8624	11:117281950-117283031	XYuntreated	XY Active TP	OK	2.6213	0.255307	-3.35998	-2.7495	5e-05	0.00207187
ENSMUSG00000037221	Mospd3	5:138037872-138042286	XYuntreated	XY Active TP	OK	25.7725	2.4831	-3.37562	-3.44382	5e-05	0.00207187
ENSMUSG00000035530	Eif1	11:100181198-100183410	XYuntreated	XY Active TP	OK	463.793	44.2692	-3.38911	-6.71505	5e-05	0.00207187
ENSMUSG00000031762	Mt2	8:96696517-96697467	XYuntreated	XY Active TP	OK	414.702	36.6845	-3.49883	-11.092	5e-05	0.00207187
ENSMUSG00000030795	Fus	7:135110970-135125882	XYuntreated	XY Active TP	OK	714.659	57.7452	-3.62948	-9.1085	5e-05	0.00207187
ENSMUSG00000030717	Nupr1	7:133766762-133770524	XYuntreated	XY Active TP	OK	70.268	5.39466	-3.70326	-5.36797	5e-05	0.00207187
ENSMUSG00000026456	Cyb5r1	1:136302357-136308317	XYuntreated	XY Active TP	OK	130.915	9.87572	-3.7286	-3.90348	5e-05	0.00207187
ENSMUSG00000025784	Clec3b	9:123060063-123066548	XYuntreated	XY Active TP	OK	1.31619	0.0891494	-3.884	-4.14856	0.00035	0.0110076
ENSMUSG00000020682	Mmp28	11:83251187-83276573	XYuntreated	XY Active TP	OK	2.3341	0.145461	-4.00416	-3.42369	5e-05	0.00207187
ENSMUSG00000038539	Atf5	7:52067626-52096179	XYuntreated	XY Active TP	OK	253.884	14.4991	-4.13013	-5.5023	5e-05	0.00207187
ENSMUSG00000083696	Gm12563	3:37206670-37478018	XYuntreated	XY Active TP	OK	526522	27894.3	-4.23845	-7.58086	5e-05	0.00207187
ENSMUSG00000032715	Trib3	2:152163157-152169768	XYuntreated	XY Active TP	OK	33.2322	1.67885	-4.30703	-5.24562	5e-05	0.00207187
ENSMUSG00000030785	Cox6a2	7:135297889-135367330	XYuntreated	XY Active TP	OK	67.2731	2.28136	-4.88206	-6.75591	5e-05	0.00207187
ENSMUSG00000054136	Adm2	15:89153402-89155159	XYuntreated	XY Active TP	OK	9.74823	0.227856	-5.41895	-7.26879	5e-05	0.00207187
ENSMUSG00000035202	Lars2	9:123276057-123371782	XYuntreated	XY Active TP	OK	1899.52	11.4051	-7.37981	-13.2699	5e-05	0.00207187
ENSMUSG00000089855	Gm15662	10:104624718-105020930	XYuntreated	XY Active TP	OK	19617.6	106.595	-7.52387	-50.4259	0.0023	0.0450788
ENSMUSG00000082697	Gm12913	4:78419580-78420125	XYuntreated	XY Active TP	OK	644.174	0.516318	-10.285	-19.591	5e-05	0.00207187
